# Supplementary material for: Insight into the biology of Mycobacterium mucogenicum and Mycobacterium neoaurum clade members
Source: Sci Rep. 2019 Dec 17;9:19259. doi: 10.1038/s41598-019-55464-5 (PMC6917791; doi:10.1038/s41598-019-55464-5)
Supplement: Supplementary file 2 — Supplementary Table S1 [file 41598_2019_55464_MOESM2_ESM.xls]

## Sheet: Annotation Summary
Table S1 : Summary of genome annotation.
Species	Genome size (bp)	(%) GC content	Total number of predicted				Bioproject ID	Accession no
			Scaffolds	CDS	Virulence factors	HGT genes
M. mucogenicum DSM 44124* (Complete)	6099273	67.2	1	5881	211	65	PRJNA429429	POTL00000000
M. sp. 360MFTsu	6055808	67.2	24	5740	221	59	PRJNA187944	ARTK01000000
M. sp. UNC410	6051129	67.1	31	5731	219	62	PRJNA234913	JMLM00000000
M. phocaicum DSM 45104*	5771543	67	80	5515	202	49	PRJNA429429	POTM00000000
M. sp. UNC280	5694455	66.7	48	5455	206	51	PRJNA234892	JQKU00000000
M. llatzerense strain CLUC14	6091591	66.6	103	5880	205	48	PRJNA273763	JXST00000000
M. aubagnense DSM 45150*	6191633	66.3	85	5943	209	59	PRJNA429429	POTN00000000
M. cosmeticum DSM 44829	6462090	68.2	5	6281	214	80	PRJEB5748	CCBB000000000
M. cosmeticum DSM 44829*	6446208	68.3	40	6270	212	76	PRJNA429429	POTP00000000
M. neoaurum VKM Ac-1815D (Complete)	5438192	66.9	1	5018	226	54	PRJNA199859	NC_023036
M. neoaurum ATCC 25795	5468381	66.7	42	5178	224	41	PRJNA244824	JMDW00000000
M. neoaurum DSM 44074	5504703	66.6	45	5269	228	43	PRJEB1060	CCDR000000000
M. neoaurum DSM 44074*	5477923	66.7	27	5199	226	45	PRJNA429429	POTO00000000
M. sp. URHB0044	7483125	66.8	43	7230	246	88	PRJNA213774	JIAW00000000
M. mucogenicum CUSRP 2099	6210127	67.2	7	5990	214	-	PRJEB10728	CYSI00000000
M. mucogenicum LZLC01	6242733	67	280	5984	212	-	PRJNA305922	LZLC00000000
M. mucogenicum LZSF01	6049775	66.9	315	5798	210	-	PRJNA305922	LZSF00000000
M. tuberculosis H37Rv	4411709	65.6	1	3906	341	-	PRJNA224116	NC_018143
M. marinum CCUG20998	6453310	65.7	1	5434	325	-	PRJNA414525	CP024190
M. smegmatis MC2-155	6988209	67.4	1	6717	249	-	PRJNA57701	NC_008596
Note: All above listed genomes were annotated using PROKKA pipeline, except M. neoaurum VKM Ac-1815D, M. smegmatis MC2-155, and M. tuberculosis H37Rv i.e, NCBI annotation used for these three NCBI complete genomes. CDS : Coding Sequences. Species highlighted in bold/* indicate genomes in this article considered as a type strain.
