# Supplementary material for: Insight into the biology of Mycobacterium mucogenicum and Mycobacterium neoaurum clade members
Source: Sci Rep. 2019 Dec 17;9:19259. doi: 10.1038/s41598-019-55464-5 (PMC6917791; doi:10.1038/s41598-019-55464-5)
Supplement: Supplementary file 3 — Supplementary Table S2 [file 41598_2019_55464_MOESM3_ESM.xls]

## Sheet: Table S2a
Table S2a: Compilations of predicted horizontally transferred genes in MmucT
M. mucogenicum DSM 44124
	Locus_tag	Product	Taxanomy_ID (HGT source)	GC-content
	MUCO_DSM_00102	putative HTH-type transcriptional regulator YjiR	294 (Pseudomonas fluorescens)	68
	MUCO_DSM_00186	Alcohol dehydrogenase [acceptor]	160791 (Sphingomonas wittichii)	68.9
	MUCO_DSM_00406	2-hydroxy-6-oxononadienedioate/2-hydroxy-6-oxononatrienedioate hydrolase	1217637 (Acinetobacter baumannii NIPH 601)	66.9
	MUCO_DSM_00407	FAD-containing monooxygenase EthA	470 (Acinetobacter baumannii)	62.3
	MUCO_DSM_00439	hypothetical protein	1400861 (Candidatus Contendobacter odensis Run_B_J11)	63.7
	MUCO_DSM_00508	Aminopentol aminotransferase	381 (Mesorhizobium loti)	69
	MUCO_DSM_00769	Citrate transporter	1496688 (Cyanobium sp. CACIAM 14)	67.3
	MUCO_DSM_00791	Fatty acid desaturase	106648 (Acinetobacter bereziniae)	65.1
	MUCO_DSM_00817	Succinyl-CoA:coenzyme A transferase	1078464 (Pseudomonas aeruginosa NCMG1179)	66.6
	MUCO_DSM_00919	Molecular chaperone Hsp31 and glyoxalase 3	29385 (Staphylococcus saprophyticus)	63.2
	MUCO_DSM_00922	putative enoyl-CoA hydratase echA8	596153 (Alicycliphilus denitrificans BC)	67.3
	MUCO_DSM_00999	quinone oxidoreductase%2C NADPH-dependent	151414 (Afipia birgiae)	66.7
	MUCO_DSM_01003	hypothetical protein	1500301 (Rhizobium sp. CF097)	63.8
	MUCO_DSM_01034	Phosphoribosylglycinamide formyltransferase 2	1380385 (Variovorax sp. URHB0020)	68.2
	MUCO_DSM_01162	4-hydroxy-tetrahydrodipicolinate synthase	429 (Methylobacter)	67.5
	MUCO_DSM_01198	ADP-ribose pyrophosphatase	528244 (Azospirillum thiophilum)	66.3
	MUCO_DSM_01199	3 beta-hydroxysteroid dehydrogenase/Delta 5-->4-isomerase	540746 (Rudaea cellulosilytica)	64.5
	MUCO_DSM_01427	Transglutaminase-like superfamily protein	1144319 (Herbaspirillum sp. CF444)	63.3
	MUCO_DSM_01587	putative nicotinate phosphoribosyltransferase	393060 (Mesoflavibacter zeaxanthinifaciens)	69.3
	MUCO_DSM_01639	MmgE/PrpD family protein	1235457 (Ralstonia sp. AU12-08)	68.1
	MUCO_DSM_01656	hypothetical protein	1173024 (Fischerella sp. PCC 9605)	64.6
	MUCO_DSM_01671	Dimethyl-sulfide monooxygenase	182337 (Erwinia billingiae)	67.1
	MUCO_DSM_01674	Dibenzothiophene desulfurization enzyme C	358 (Agrobacterium tumefaciens)	68.9
	MUCO_DSM_01676	putative cysteine desulfurase	203699 (Derxia gummosa)	69.4
	MUCO_DSM_01677	Major membrane protein I	125614 (Thiothrix disciformis)	66.3
	MUCO_DSM_01787	Maltodextrin phosphorylase	44574 (Nitrosomonas communis)	65.7
	MUCO_DSM_01799	Alpha/beta hydrolase family protein	1144275 (Corallococcus coralloides DSM 2259)	63.9
	MUCO_DSM_01977	YGGT family protein	1177179 (Alcanivorax hongdengensis A-11-3)	61.9
	MUCO_DSM_02027	hypothetical protein	1339236 (Ensifer sp. ZNC0028)	66.7
	MUCO_DSM_02037	Mercuric reductase	68287 (Mesorhizobium)	66.4
	MUCO_DSM_02287	4-hydroxyacetophenone monooxygenase	51 (Chondromyces apiculatus)	64.7
	MUCO_DSM_02697	hypothetical protein	363259 (Kaistia granuli)	66.2
	MUCO_DSM_02852	putative HTH-type transcriptional regulator YjiR	40576 (Xenorhabdus bovienii)	69.5
	MUCO_DSM_02886	Exo-beta-D-glucosaminidase precursor	1042326 (Rhizobium sp. IBUN)	65.7
	MUCO_DSM_02941	Inosine-5'-monophosphate dehydrogenase	56690 ()	63.1
	MUCO_DSM_02954	Alcohol dehydrogenase [acceptor]	684719 (alpha proteobacterium HIMB114)	66.5
	MUCO_DSM_02972	Homogentisate 1%2C2-dioxygenase	196490 (Bradyrhizobium sp. Ai1a-2)	64.4
	MUCO_DSM_02973	Fumarylacetoacetate (FAA) hydrolase family protein	1033 (Afipia)	66.7
	MUCO_DSM_03186	Putative aminopeptidase YsdC	35801 (Nitrospina gracilis)	68.4
	MUCO_DSM_03212	hypothetical protein	396596 (Burkholderia ambifaria IOP40-10)	66.2
	MUCO_DSM_03267	Saccharopine dehydrogenase	1217698 (Acinetobacter sp. NIPH 3623)	66.8
	MUCO_DSM_03371	3-hydroxybenzoate 6-hydroxylase 1	287 (Pseudomonas aeruginosa)	70.1
	MUCO_DSM_03502	putative quorum-quenching lactonase YtnP	1500304 (Rhizobium sp. CF394)	68
	MUCO_DSM_03507	putative quorum-quenching lactonase YtnP	382 (Sinorhizobium meliloti)	67.4
	MUCO_DSM_03525	putative HTH-type transcriptional regulator YdcR	82977 (Buttiauxella agrestis)	71.8
	MUCO_DSM_03530	2-oxoglutarate-dependent ethylene/succinate-forming enzyme	1163419 (Hyphomicrobium sp. 99)	67.8
	MUCO_DSM_03647	Long-chain-fatty-acid--CoA ligase	528244 (Azospirillum thiophilum)	68.5
	MUCO_DSM_03705	Denitrification regulatory protein NirQ	1620392 (Spongiibacter sp. IMCC21906)	66.1
	MUCO_DSM_03936	hypothetical protein	28034 (Sulfobacillus thermosulfidooxidans)	68.8
	MUCO_DSM_04236	Alpha/beta hydrolase family protein	1217637 (Acinetobacter baumannii NIPH 601)	71.5
	MUCO_DSM_04237	FAD-containing monooxygenase EthA	1120924 (Acinetobacter baylyi DSM 14961 = CIP 107474)	65.8
	MUCO_DSM_04244	NmrA-like family protein	46680 (Pseudomonas nitroreducens)	63.4
	MUCO_DSM_04335	Ferredoxin-dependent glutamate synthase 1	111781 (Leptolyngbya sp. PCC 7376)	67
	MUCO_DSM_04343	Xanthine dehydrogenase molybdenum-binding subunit	1136105 (Tolypothrix campylonemoides)	66.5
	MUCO_DSM_04345	4-hydroxybenzoyl-CoA reductase subunit beta	570835 (Edaphobacter aggregans)	65.9
	MUCO_DSM_04435	putative enoyl-CoA hydratase echA8	137716 (Ideonella sp. B508-1)	66.1
	MUCO_DSM_04876	Metallopeptidase family M24	313624 (Nodularia spumigena CCY9414)	66.2
	MUCO_DSM_05109	Succinyl-CoA:(R)-benzylsuccinate CoA-transferase subunit BbsF	1219045 (Sphingobium herbicidovorans NBRC 16415)	66.1
	MUCO_DSM_05139	Molecular chaperone Hsp31 and glyoxalase 3	29385 (Staphylococcus saprophyticus)	61.9
	MUCO_DSM_05390	UDP-glucose 4-epimerase	392589 (Perlucidibaca piscinae)	67.8
	MUCO_DSM_05464	Glycerol-3-phosphate transporter	1147787 (Pseudomonas aeruginosa PAO1H2O)	65.5
	MUCO_DSM_05482	Saccharopine dehydrogenase	1217627 (Acinetobacter baumannii NIPH 67)	69.1
	MUCO_DSM_05484	Pseudooxynicotine oxidase	1442371 (Fonsecaea multimorphosa CBS 102226)	67.7
	MUCO_DSM_05781	hypothetical protein	59753 (Alcanivorax)	60.5
	MUCO_DSM_05832	Phenylalanine-specific permease	756499 (Desulfitobacterium dehalogenans ATCC 51507)	64.9

## Sheet: Table S2b
Table S2b: Compilations of predicted horizontally transferred genes in MaubT
M. aubagnense DSM 45150
	Locus_tag	Product	Taxanomy_ID (HGT source)	GC-content
	MAUBAG_00005	Pentachlorophenol 4-monooxygenase	443598 (Bradyrhizobium sp. Cp5.3)	63.3
	MAUBAG_00023	hypothetical protein	1500301 (Rhizobium sp. CF097)	64.6
	MAUBAG_00432	Alpha/beta hydrolase family protein	1217698 (Acinetobacter sp. NIPH 3623)	69.1
	MAUBAG_00433	FAD-containing monooxygenase EthA	1310784 (Acinetobacter baumannii 1007214)	62.1
	MAUBAG_00434	Alpha/beta hydrolase family protein	1506588 (Burkholderia sp. MSh2)	67
	MAUBAG_00689	Citrate transporter	1496688 (Cyanobium sp. CACIAM 14)	64.4
	MAUBAG_00799	putative enoyl-CoA hydratase echA8	292 (Burkholderia cepacia)	65
	MAUBAG_00872	Zinc-binding dehydrogenase	151414 (Afipia birgiae)	66.3
	MAUBAG_00908	Phosphoribosylglycinamide formyltransferase 2	1204340 (Pandoraea sp. B-6)	67.9
	MAUBAG_01020	4-hydroxy-tetrahydrodipicolinate synthase	429 (Methylobacter)	68
	MAUBAG_01285	Transglutaminase-like superfamily protein	1144319 (Herbaspirillum sp. CF444)	64.6
	MAUBAG_01322	Alpha-hemolysin translocation ATP-binding protein HlyB	313624 (Nodularia spumigena CCY9414)	65.9
	MAUBAG_01344	4-hydroxy-2-oxovalerate aldolase	1181777 (Escherichia coli KTE233)	66.6
	MAUBAG_01405	Acetolactate synthase	1196323 (Paenibacillus sp. OSY-SE)	66.4
	MAUBAG_01419	Phosphoenolpyruvate synthase	555778 (Halothiobacillus neapolitanus c2)	64.3
	MAUBAG_01425	NAD-reducing hydrogenase HoxS subunit beta	119219 (Cupriavidus metallidurans)	61.6
	MAUBAG_01428	NAD-reducing hydrogenase HoxS subunit alpha	119219 (Cupriavidus metallidurans)	61.6
	MAUBAG_01432	Homogentisate 1%2C2-dioxygenase	108015 (Bradyrhizobium yuanmingense)	63.5
	MAUBAG_01433	Fumarylacetoacetate (FAA) hydrolase family protein	1033 (Afipia)	66.9
	MAUBAG_01477	hypothetical protein	1219045 (Sphingobium herbicidovorans NBRC 16415)	70.7
	MAUBAG_01570	putative nicotinate phosphoribosyltransferase	393060 (Mesoflavibacter zeaxanthinifaciens)	68
	MAUBAG_01637	putative cysteine desulfurase	203699 (Derxia gummosa)	68.3
	MAUBAG_01638	Major membrane protein I	125614 (Thiothrix disciformis)	66.5
	MAUBAG_01739	Maltodextrin phosphorylase	44574 (Nitrosomonas communis)	65.5
	MAUBAG_01970	hypothetical protein	1339236 (Ensifer sp. ZNC0028)	65.8
	MAUBAG_01995	Divalent metal cation transporter MntH	1618459 (Microgenomates (Levybacteria) bacterium GW2011_GWA2_40_8)	62.4
	MAUBAG_02206	putative deferrochelatase/peroxidase EfeN precursor	1192124 (Burkholderia sp. lig30)	66.7
	MAUBAG_02406	Bicarbonate transport ATP-binding protein CmpD	402626 (Ralstonia pickettii 12J)	63.7
	MAUBAG_02407	Bicarbonate transport system permease protein CmpB	614212 (Burkholderia oxyphila)	64.7
	MAUBAG_02410	Divalent metal cation transporter MntH	1618459 (Microgenomates (Levybacteria) bacterium GW2011_GWA2_40_8)	63.1
	MAUBAG_02797	hypothetical protein	1619231 (Bradyrhizobium sp. LTSP857)	67.5
	MAUBAG_02806	Putative sgc region protein SgcQ	1232447 (Clostridiales bacterium VE202-09)	65.8
	MAUBAG_03095	Alcohol dehydrogenase [acceptor]	684719 (alpha proteobacterium HIMB114)	66.6
	MAUBAG_03098	Ammonia channel precursor	28034 (Sulfobacillus thermosulfidooxidans)	64.5
	MAUBAG_03209	exoaminopeptidase	35801 (Nitrospina gracilis)	67.1
	MAUBAG_03419	Glutamate synthase [NADPH] large chain	111781 (Leptolyngbya sp. PCC 7376)	66.1
	MAUBAG_03420	Putative thiamine pyrophosphate-containing protein YdaP	102125 (Xenococcus sp. PCC 7305)	65.9
	MAUBAG_03430	Xanthine dehydrogenase molybdenum-binding subunit	1136105 (Tolypothrix campylonemoides)	66.5
	MAUBAG_03432	4-hydroxybenzoyl-CoA reductase subunit beta	1267534 (Acidobacteriaceae bacterium KBS 89)	64.9
	MAUBAG_03520	putative HTH-type transcriptional regulator YdcR	82977 (Buttiauxella agrestis)	69.8
	MAUBAG_03525	2-oxoglutarate-dependent ethylene/succinate-forming enzyme	1163419 (Hyphomicrobium sp. 99)	65.7
	MAUBAG_03629	Denitrification regulatory protein NirQ	1620392 (Spongiibacter sp. IMCC21906)	66.4
	MAUBAG_03635	Long-chain-fatty-acid--CoA ligase FadD13	528244 (Azospirillum thiophilum)	66.8
	MAUBAG_03901	hypothetical protein	28034 (Sulfobacillus thermosulfidooxidans)	67.8
	MAUBAG_04401	putative oxidoreductase/MSMEI_2347	466153 (Singulisphaera acidiphila)	62
	MAUBAG_04402	Peroxyureidoacrylate/ureidoacrylate amidohydrolase RutB	53412 (Pseudomonas resinovorans)	66
	MAUBAG_04407	putative enoyl-CoA hydratase echA8	987059 (Rubrivivax benzoatilyticus JA2 = ATCC BAA-35)	65.9
	MAUBAG_04479	Multidrug resistance protein MdtL	169679 (Clostridium saccharobutylicum)	67
	MAUBAG_04664	N%2CN-dimethylformamidase beta subunit	1287270 (Mesorhizobium sp. LNJC386A00)	62
	MAUBAG_04902	D-aminoacylase	1030157 (Sphingomonas sp. KC8)	68.9
	MAUBAG_05126	Formyl-coenzyme A transferase	1219045 (Sphingobium herbicidovorans NBRC 16415)	65.7
	MAUBAG_05337	UDP-glucose 4-epimerase	392589 (Perlucidibaca piscinae)	67.2
	MAUBAG_05394	Putative multidrug export ATP-binding/permease protein	1380385 (Variovorax sp. URHB0020)	64.2
	MAUBAG_05538	putative amino acid permease YhdG	378211 (Methyloversatilis universalis)	63.9
	MAUBAG_05652	hypothetical protein	59753 (Alcanivorax)	60.2
	MAUBAG_05666	Aliphatic nitrilase	1366050 (Ralstonia pickettii DTP0602)	63.2
	MAUBAG_05689	Phenylalanine-specific permease	756499 (Desulfitobacterium dehalogenans ATCC 51507)	64.1
	MAUBAG_05776	Arginine/agmatine antiporter	392484 (Methylophaga thiooxydans)	60.7
	MAUBAG_05779	Arginine/agmatine antiporter	392484 (Methylophaga thiooxydans)	60

## Sheet: Table S2c
Table S2c: Compilations of predicted horizontally transferred genes in MphoT
M. phocaicum DSM 45104
	Locus_tag	Product	Taxanomy_ID (HGT source)	GC-content
	MPHOCA_00191	Alcohol dehydrogenase [acceptor]	160791 (Sphingomonas wittichii)	68
	MPHOCA_00432	2-hydroxy-6-oxononadienedioate/2-hydroxy-6-oxononatrienedioate hydrolase	1217637 (Acinetobacter baumannii NIPH 601)	69.7
	MPHOCA_00433	FAD-containing monooxygenase EthA	470 (Acinetobacter baumannii)	62.9
	MPHOCA_00589	hypothetical protein	287 (Pseudomonas aeruginosa)	58.4
	MPHOCA_00635	2-oxopent-4-enoate hydratase	549169 (Pseudogulbenkiania ferrooxidans)	65.8
	MPHOCA_00724	Trans-aconitate 2-methyltransferase	231455 (Dyella japonica)	67.9
	MPHOCA_00725	Citrate transporter	1496688 (Cyanobium sp. CACIAM 14)	67.2
	MPHOCA_00858	Molecular chaperone Hsp31 and glyoxalase 3	29385 (Staphylococcus saprophyticus)	63
	MPHOCA_00860	putative enoyl-CoA hydratase echA8	292 (Burkholderia cepacia)	67.3
	MPHOCA_00908	Phthiocerol synthesis polyketide synthase type I PpsC	311230 (Burkholderia terrae)	62
	MPHOCA_00949	Zinc-binding dehydrogenase	1126627 (Bradyrhizobium sp. DOA9)	66.3
	MPHOCA_00983	Phosphoribosylglycinamide formyltransferase 2	93220 (Pandoraea pnomenusa)	68.6
	MPHOCA_01047	hypothetical protein	1230476 (Bradyrhizobium sp. DFCI-1)	62.8
	MPHOCA_01114	4-hydroxy-tetrahydrodipicolinate synthase	429 (Methylobacter)	68.8
	MPHOCA_01161	Arylsulfatase	1429916 (Afipia sp. P52-10)	63.9
	MPHOCA_01188	RecBCD enzyme subunit RecD	1266765 (Geobacter sp. OR-1)	59
	MPHOCA_01251	4-hydroxy-2-oxovalerate aldolase	2369 (Arhodomonas aquaeolei)	65.5
	MPHOCA_01339	putative nicotinate phosphoribosyltransferase	393060 (Mesoflavibacter zeaxanthinifaciens)	69.9
	MPHOCA_01401	hypothetical protein	1173024 (Fischerella sp. PCC 9605)	64.3
	MPHOCA_01416	putative cysteine desulfurase	203699 (Derxia gummosa)	68
	MPHOCA_01417	Major membrane protein I	125614 (Thiothrix disciformis)	66.8
	MPHOCA_01768	Mercuric reductase	1287270 (Mesorhizobium sp. LNJC386A00)	65.6
	MPHOCA_02212	5-methylcytosine-specific restriction enzyme B	645578 (Methylovulum miyakonense)	61
	MPHOCA_02457	hypothetical protein	1124 (Chlorogloeopsis fritschii)	67.3
	MPHOCA_02624	Exo-beta-D-glucosaminidase precursor	1042326 (Rhizobium sp. IBUN)	65.7
	MPHOCA_02667	Alcohol dehydrogenase [acceptor]	684719 (alpha proteobacterium HIMB114)	68
	MPHOCA_02680	Homogentisate 1%2C2-dioxygenase	196490 (Bradyrhizobium sp. Ai1a-2)	64
	MPHOCA_02681	Ureidoglycolate lyase	1033 (Afipia)	69.5
	MPHOCA_02888	Putative aminopeptidase YsdC	35801 (Nitrospina gracilis)	67.8
	MPHOCA_03395	putative quorum-quenching lactonase YtnP	1500304 (Rhizobium sp. CF394)	68.4
	MPHOCA_03663	hypothetical protein	28034 (Sulfobacillus thermosulfidooxidans)	68.4
	MPHOCA_03957	Alpha/beta hydrolase family protein	470 (Acinetobacter baumannii)	70.4
	MPHOCA_03958	FAD-containing monooxygenase EthA	1120924 (Acinetobacter baylyi DSM 14961 = CIP 107474)	64.9
	MPHOCA_03965	NmrA-like family protein	1472716 (Burkholderia sp. K24)	63.1
	MPHOCA_04043	4-hydroxybenzoyl-CoA reductase subunit beta	1080187 (Cupriavidus sp. UYPR2.512)	64.7
	MPHOCA_04106	FAD dependent oxidoreductase	1442370 (Cladophialophora bantiana CBS 173.52)	63.8
	MPHOCA_04119	Esterase FrsA	64002 (Nevskia ramosa)	64.8
	MPHOCA_04182	putative enoyl-CoA hydratase echA8	987059 (Rubrivivax benzoatilyticus JA2 = ATCC BAA-35)	67.8
	MPHOCA_04598	D-aminoacylase	1030157 (Sphingomonas sp. KC8)	70
	MPHOCA_04850	Formyl-coenzyme A transferase	1219045 (Sphingobium herbicidovorans NBRC 16415)	66.5
	MPHOCA_04868	Molecular chaperone Hsp31 and glyoxalase 3	1131257 (Staphylococcus saprophyticus subsp. saprophyticus KACC 16562)	63
	MPHOCA_05059	Alpha/beta hydrolase family protein	1217653 (Acinetobacter calcoaceticus ANC 3680)	69.2
	MPHOCA_05060	UDP-glucose 4-epimerase	392589 (Perlucidibaca piscinae)	67.8
	MPHOCA_05172	Saccharopine dehydrogenase	1217627 (Acinetobacter baumannii NIPH 67)	68.7
	MPHOCA_05174	Pseudooxynicotine oxidase	1442371 (Fonsecaea multimorphosa CBS 102226)	66.2
	MPHOCA_05384	hypothetical protein	59753 (Alcanivorax)	60.3
	MPHOCA_05405	Aliphatic nitrilase	329 (Ralstonia pickettii)	61.8
	MPHOCA_05416	NADP-dependent 3-hydroxy acid dehydrogenase YdfG	1254432 (Sorangium cellulosum So0157-2)	65.3
	MPHOCA_05441	Phenylalanine-specific permease	756499 (Desulfitobacterium dehalogenans ATCC 51507)	65.6

## Sheet: Table S2d
Table S2d: Compilations of predicted horizontally transferred genes in McosT
M. cosmeticum strain DSM 44829
	Locus_tag	Product	Taxanomy_ID (HGT source)	GC-content
	MCOS44829_00098	exoaminopeptidase	35801 (Nitrospina gracilis)	69.4
	MCOS44829_00207	Type IIS restriction enzyme Eco57I	1499967 (bacterium UASB270)	56.4
	MCOS44829_00224	2-oxoglutarate-dependent ethylene/succinate-forming enzyme	1163419 (Hyphomicrobium sp. 99)	67.7
	MCOS44829_00241	Xanthine dehydrogenase molybdenum-binding subunit	1136105 (Tolypothrix campylonemoides)	70.1
	MCOS44829_00380	Phosphoenolpyruvate-protein phosphotransferase	54308 (Pleurocapsa minor)	73.9
	MCOS44829_00490	Putative sgc region protein SgcQ	1574409 (Mesorhizobium sp. F7)	68
	MCOS44829_00847	putative symporter YodF	294 (Pseudomonas fluorescens)	64.9
	MCOS44829_01068	Carnitine transport binding protein OpuCC precursor	1220582 (Rhizobium rubi NBRC 13261)	64.3
	MCOS44829_01285	Mandelamide hydrolase	1040987 (Mesorhizobium sp. WSM3626)	69.6
	MCOS44829_01612	L-galactonate transporter	36745 (Clostridium saccharoperbutylacetonicum)	66.5
	MCOS44829_01963	D-aminoacylase	1030157 (Sphingomonas sp. KC8)	70
	MCOS44829_02130	Glycerol dehydratase large subunit	1287182 (Mesorhizobium sp. L48C026A00)	70.3
	MCOS44829_02137	hypothetical protein	1124 (Chlorogloeopsis fritschii)	67.7
	MCOS44829_02253	thiolase	244366 (Klebsiella variicola)	67.8
	MCOS44829_02414	Dihydrolipoyllysine-residue acetyltransferase component of pyruvate dehydrogenase complex	388051 (Cupriavidus sp. amp6)	69.8
	MCOS44829_02418	Arginine/ornithine antiporter	1197727 (Pseudomonas sp. Ag1)	63.7
	MCOS44829_02419	Arginine deiminase	287 (Pseudomonas aeruginosa)	65.5
	MCOS44829_02420	Ornithine carbamoyltransferase%2C catabolic	316 (Pseudomonas stutzeri)	62.6
	MCOS44829_02421	Carbamate kinase 1	47884 (Pseudomonas taetrolens)	67.8
	MCOS44829_02487	D-galactonate transporter	1200346 (Alicyclobacillus hesperidum URH17-3-68)	67.8
	MCOS44829_02517	(R)-stereoselective amidase	1125973 (Bosea sp. 117)	63.6
	MCOS44829_02526	Pyridoxal 4-dehydrogenase	69974 (Mesorhizobium plurifarium)	67.3
	MCOS44829_02531	NADH oxidase	58138 (Desulfotomaculum acetoxidans)	68
	MCOS44829_02559	Maltodextrin phosphorylase	44574 (Nitrosomonas communis)	65.6
	MCOS44829_02560	Putative aminoglycoside phosphotransferase	204525 (Roseomonas cervicalis)	69.6
	MCOS44829_02884	putative quorum-quenching lactonase YtnP	380 (Sinorhizobium fredii)	67.9
	MCOS44829_02887	Haloalkane dehalogenase	1334629 (Myxococcus fulvus 124B02)	66.7
	MCOS44829_02906	Malonyl-S-ACP:biotin-protein carboxyltransferase MADC	1179778 (Pseudomonas sp. M47T1)	70
	MCOS44829_02909	Acetyl-S-ACP:malonate ACP transferase	1158291 (Thiomonas sp. FB-6)	69.1
	MCOS44829_02946	Alcohol dehydrogenase [acceptor]	684719 (alpha proteobacterium HIMB114)	67.8
	MCOS44829_02954	Alcohol dehydrogenase	1358411 (Pantoea dispersa EGD-AAK13)	65.7
	MCOS44829_02992	Acetolactate synthase	1396 (Bacillus cereus)	67.6
	MCOS44829_03125	Mercuric reductase	1574409 (Mesorhizobium sp. F7)	68.6
	MCOS44829_03312	2%2C2-dialkylglycine decarboxylase	294 (Pseudomonas fluorescens)	70
	MCOS44829_03337	Fructose-1%2C6-bisphosphatase class 1	1500265 (Methylibium sp. YR605)	65
	MCOS44829_03363	Stage V sporulation protein K	153948 (Nitrosomonas sp. AL212)	65.5
	MCOS44829_03367	Transketolase	33943 (Kyrpidia tusciae)	71.7
	MCOS44829_03389	Histone deacetylase-like amidohydrolase	1438801 (Klebsiella pneumoniae MGH 80)	67.4
	MCOS44829_03394	Aldehyde dehydrogenase PuuC	1335308 (Burkholderia sp. AU4i)	69.6
	MCOS44829_03406	Formamidase	78587 (Asticcacaulis excentricus)	70.1
	MCOS44829_03419	Glutamine synthetase 3	203699 (Derxia gummosa)	66
	MCOS44829_03435	Dibenzothiophene desulfurization enzyme C	1380351 (Mesorhizobium sp. URHB0007)	69.5
	MCOS44829_03445	Cysteine desulfurase	203699 (Derxia gummosa)	68.4
	MCOS44829_03446	Major membrane protein I	125614 (Thiothrix disciformis)	66.3
	MCOS44829_03537	Dihydrolipoyllysine-residue acetyltransferase component of pyruvate dehydrogenase complex	1033741 (Microvirga sp. JC119)	68.3
	MCOS44829_03538	2-oxoisovalerate dehydrogenase subunit beta	1347087 (Paucisalibacillus sp. EB02)	68.3
	MCOS44829_03539	Acetoin:2%2C6-dichlorophenolindophenol oxidoreductase subunit alpha	68287 (Mesorhizobium)	69.6
	MCOS44829_03540	SAF domain protein	1128421 (bacterium JKG1)	68.3
	MCOS44829_04246	putative galactarate transporter	1229486 (gamma proteobacterium L18)	66.2
	MCOS44829_04484	Long-chain-fatty-acid--CoA ligase	528244 (Azospirillum thiophilum)	64.1
	MCOS44829_04558	Trehalose import ATP-binding protein SugC	696485 (Vibrio owensii)	68.5
	MCOS44829_04566	D-tagatose-1%2C6-bisphosphate aldolase subunit KbaZ	562 (Escherichia coli)	70
	MCOS44829_04661	Diol dehydratase-reactivating factor alpha subunit	264641 (Desulfitibacter alkalitolerans)	70
	MCOS44829_04663	Glycerol dehydratase large subunit	484770 (Pelosinus sp. UFO1)	66.6
	MCOS44829_04710	Demethylrebeccamycin-D-glucose O-methyltransferase	231455 (Dyella japonica)	69.2
	MCOS44829_04731	UDP-glucose 4-epimerase	1163409 (Rhodanobacter thiooxydans LCS2)	74.1
	MCOS44829_04813	Putative multidrug export ATP-binding/permease protein	639030 (Acidobacteria bacterium KBS 146)	67.4
	MCOS44829_04862	Anthranilate 3-monooxygenase oxygenase component	497965 (Cyanothece sp. PCC 7822)	61.8
	MCOS44829_04885	3 beta-hydroxysteroid dehydrogenase/Delta 5-->4-isomerase	261934 (Pleomorphomonas oryzae)	66.1
	MCOS44829_04925	3-(3-hydroxy-phenyl)propionate/3-hydroxycinnamic acid hydroxylase	256466 (Pseudomonas japonica)	68
	MCOS44829_04957	4-hydroxy-2-oxovalerate aldolase	90245 (Oligella urethralis)	69.2
	MCOS44829_05002	Phthiocerol synthesis polyketide synthase type I PpsC	171674 (Inquilinus limosus)	65
	MCOS44829_05069	Magnesium-transporting ATPase%2C P-type 1	1499688 (Bacillus sp. LF1)	69.6
	MCOS44829_05114	Arylsulfatase	95619 (Pseudomonas sp. M1)	67.5
	MCOS44829_05283	Alkanesulfonate monooxygenase	196367 (Burkholderia sordidicola)	68.6
	MCOS44829_05437	Phosphoribosylglycinamide formyltransferase 2	1204340 (Pandoraea sp. B-6)	68.2
	MCOS44829_05606	Gamma-aminobutyraldehyde dehydrogenase	294 (Pseudomonas fluorescens)	67.6
	MCOS44829_05608	All-trans-zeta-carotene desaturase	754764 (Rhizobium leguminosarum bv. trifolii WSM597)	67.2
	MCOS44829_05777	hypothetical protein	327160 (Candidatus Accumulibacter phosphatis)	65.6
	MCOS44829_06092	Peptidase family S58	937777 (Deinococcus peraridilitoris DSM 19664)	69
	MCOS44829_06098	4-hydroxy-tetrahydrodipicolinate synthase	930166 (Pseudomonas brassicacearum)	68.9
	MCOS44829_06218	Putrescine aminotransferase	1380391 (Dongia sp. URHE0060)	64.2
	MCOS44829_06289	putative HTH-type transcriptional regulator YjiR	243924 (Pseudomonas lutea)	72.3
	MCOS44829_06299	High-affinity Na(+)/H(+) antiporter NhaS3	1298862 (Caulobacter sp. URHA0033)	67.2
	MCOS44829_06300	2-octaprenyl-6-methoxyphenyl hydroxylase	1380385 (Variovorax sp. URHB0020)	66.2
	MCOS44829_06323	NmrA-like family protein	376489 (Halotalea alkalilenta)	66.6

## Sheet: Table S2e
Table S2e: Compilations of predicted horizontally transferred genes in MneoT
M. neoaurum strain DSM
	Locus_tag	Product	Taxanomy_ID (HGT source)	GC-content
	MNEO44074_00140	Putative aminoglycoside phosphotransferase	204525 (Roseomonas cervicalis)	68.1
	MNEO44074_00141	Maltodextrin phosphorylase	44574 (Nitrosomonas communis)	64.2
	MNEO44074_00145	hypothetical protein	64002 (Nevskia ramosa)	59.9
	MNEO44074_00237	thiolase	244366 (Klebsiella variicola)	65.6
	MNEO44074_00293	Glutamate synthase [NADPH] large chain	681847 (Labrenzia sp. DG1229)	67.6
	MNEO44074_00312	Ribose import ATP-binding protein RbsA	76980 (Ahrensia kielensis)	66.5
	MNEO44074_00568	Divalent metal cation transporter MntH	666681 (Methylotenera versatilis 301)	66
	MNEO44074_00852	4-hydroxybenzoyl-CoA reductase subunit beta	316 (Pseudomonas stutzeri)	66.9
	MNEO44074_00854	Xanthine dehydrogenase molybdenum-binding subunit	105219 (Ralstonia mannitolilytica)	66.3
	MNEO44074_01049	2-oxoglutarate-dependent ethylene/succinate-forming enzyme	1163419 (Hyphomicrobium sp. 99)	67.1
	MNEO44074_01094	Glutamyl-tRNA(Gln) amidotransferase subunit A	1249666 (Burkholderia thailandensis Phuket 4W-1)	67.2
	MNEO44074_01219	Mercuric reductase	1574409 (Mesorhizobium sp. F7)	65.7
	MNEO44074_01334	hypothetical protein	797114 (Halosimplex carlsbadense 2-9-1)	66.2
	MNEO44074_01369	Alcohol dehydrogenase [acceptor]	684719 (alpha proteobacterium HIMB114)	66.2
	MNEO44074_01460	Indole-3-pyruvate decarboxylase	1343158 (Saccharibacter sp. AM169)	66.5
	MNEO44074_01559	hypothetical protein	1197727 (Pseudomonas sp. Ag1)	68.7
	MNEO44074_01946	Putrescine aminotransferase	593909 (Mesorhizobium opportunistum)	61.7
	MNEO44074_02051	Putative aminopeptidase YsdC	35801 (Nitrospina gracilis)	66.7
	MNEO44074_02260	Long-chain-fatty-acid--CoA ligase	528244 (Azospirillum thiophilum)	66.7
	MNEO44074_02293	Amino-acid permease RocE	1478 (Bacillus simplex)	65.9
	MNEO44074_02444	Glycerol dehydratase large subunit	1380391 (Dongia sp. URHE0060)	67.7
	MNEO44074_02484	Diol dehydratase-reactivating factor alpha subunit	81464 (Anaeromusa acidaminophila)	66.6
	MNEO44074_02486	Glycerol dehydratase large subunit	484770 (Pelosinus sp. UFO1)	64.6
	MNEO44074_02665	dTDP-L-rhamnose 4-epimerase	903945 (Acinetobacter sp. WC-743)	52.4
	MNEO44074_02725	4-hydroxy-tetrahydrodipicolinate synthase	429 (Methylobacter)	68.1
	MNEO44074_02869	D-aminoacylase	1030157 (Sphingomonas sp. KC8)	68.1
	MNEO44074_03055	Phosphoribosylglycinamide formyltransferase 2	93218 (Pandoraea apista)	69.5
	MNEO44074_03202	putative quorum-quenching lactonase YtnP	380 (Sinorhizobium fredii)	67.2
	MNEO44074_03435	Deferrochelatase/peroxidase EfeB precursor	171674 (Inquilinus limosus)	68
	MNEO44074_03591	Histidine ammonia-lyase	1108595 (Chromobacterium vaccinii)	64.4
	MNEO44074_03710	Urease subunit alpha	102125 (Xenococcus sp. PCC 7305)	66.4
	MNEO44074_03819	Long-chain-fatty-acid--CoA ligase	192843 (Rhodoferax ferrireducens)	63.6
	MNEO44074_03966	3-oxoacyl-[acyl-carrier-protein] reductase FabG	95607 (Rhodopseudomonas sp. B29)	66.8
	MNEO44074_04061	Glutamine transport ATP-binding protein GlnQ	348842 (Desulfovirgula thermocuniculi)	64.1
	MNEO44074_04068	Putrescine importer PuuP	2378 (Sporomusa ovata)	63.4
	MNEO44074_04136	Major membrane protein I	125614 (Thiothrix disciformis)	66.5
	MNEO44074_04137	putative cysteine desulfurase	666681 (Methylotenera versatilis 301)	67.6
	MNEO44074_04160	putative HTH-type transcriptional regulator YjiR	294 (Pseudomonas fluorescens)	68.6
	MNEO44074_04195	Ammonia channel	303 (Pseudomonas putida)	63.7
	MNEO44074_04411	3-(3-hydroxy-phenyl)propionate/3-hydroxycinnamic acid hydroxylase	1265490 (Pseudomonas sp. URMO17WK12:I8)	67.4
	MNEO44074_04564	Putative sgc region protein SgcQ	1574409 (Mesorhizobium sp. F7)	66.8
	MNEO44074_04625	Peptidase family S58	76761 (Pseudomonas veronii)	67.4
	MNEO44074_04633	Putative quinone oxidoreductase YhfP	285983 (Bacillus subterraneus)	68.6
	MNEO44074_05089	2-octaprenyl-6-methoxyphenyl hydroxylase	1261556 (Xanthomonas translucens pv. translucens DSM 18974)	64.2
	MNEO44074_05090	High-affinity Na(+)/H(+) antiporter NhaS3	1298862 (Caulobacter sp. URHA0033)	64.7

## Sheet: Table S2f
Table S2f: Compilations of predicted horizontally transferred genes in MneoVKM
M. neoaurum VKM Ac-1815D
	Locus_tag	Product	Taxanomy_ID (HGT source)	GC-content
	D174_00975	pyruvate_decarboxylase	1343158 (Saccharibacter sp. AM169)	67.2
	D174_01520	twin-arginine_translocation_pathway_signal_protein	134 (Methylocystis parvus)	64.3
	D174_03330	ornithine-oxoacid_aminotransferase	593909 (Mesorhizobium opportunistum)	62.5
	D174_03565	3-ketoacyl-ACP_reductase	196490 (Bradyrhizobium sp. Ai1a-2)	68.4
	D174_04035	D-aminopeptidase	587753 (Pseudomonas chlororaphis)	66.5
	D174_04075	quinone_oxidoreductase	1295642 (Geobacillus stearothermophilus NUB3621)	67.9
	D174_04140	2-hydroxyacid_dehydrogenase	913 (Nitrobacter winogradskyi)	60.6
	D174_04920	phosphohydrolase	1380385 (Variovorax sp. URHB0020)	62.9
	D174_05205	amidohydrolase	1030157 (Sphingomonas sp. KC8)	68.5
	D174_06020	dihydrodipicolinate_synthase	429 (Methylobacter)	68.5
	D174_06805	permease	127891 (Bacillus wakoensis)	66.9
	D174_07115	amine_oxidase	83219 (Sulfitobacter mediterraneus)	67
	D174_07235	propanediol_dehydratase_large_subunit	484770 (Pelosinus sp. UFO1)	64.9
	D174_07245	glycerol_dehydratase	81464 (Anaeromusa acidaminophila)	67.5
	D174_07440	glycerol_dehydratase	1380391 (Dongia sp. URHE0060)	67
	D174_09005	chromosome_segregation_protein_SMC	1236976 (Paenibacillus pini JCM 16418)	52.3
	D174_09105	amidase	1249666 (Burkholderia thailandensis Phuket 4W-1)	67.2
	D174_09315	2OG-Fe(II)_oxygenase	1163419 (Hyphomicrobium sp. 99)	65.7
	D174_10340	aldehyde_oxidase	614212 (Burkholderia oxyphila)	67.6
	D174_10350	FAD-binding_molybdopterin_dehydrogenase	1267534 (Acidobacteriaceae bacterium KBS 89)	67.4
	D174_11050	peptidase_M42	35801 (Nitrospina gracilis)	66.7
	D174_12435	glycogen_phosphorylase	44574 (Nitrosomonas communis)	64.9
	D174_12440	aminoglycoside_phosphotransferase	204525 (Roseomonas cervicalis)	68.7
	D174_12815	hypothetical_protein	938785 (beta proteobacterium SCGC AAA027-K21)	61.5
	D174_12820	MFS_transporter	317 (Pseudomonas syringae)	63.9
	D174_12825	calcium-binding_protein	384 (Rhizobium leguminosarum)	65.2
	D174_13190	ABC_transporter	639030 (Acidobacteria bacterium KBS 146)	65.5
	D174_13330	sgc_region_protein_SgcQ	301148 (Caldibacillus debilis)	66.8
	D174_14170	mercuric_reductase	1287275 (Mesorhizobium sp. LNJC395A00)	65.1
	D174_14755	hypothetical_protein	797114 (Halosimplex carlsbadense 2-9-1)	66.9
	D174_15025	choline_dehydrogenase	684719 (alpha proteobacterium HIMB114)	66.3
	D174_16205	Mn_transporter	1055487 (Methylotenera versatilis)	66.3
	D174_16685	hypothetical_protein	1287270 (Mesorhizobium sp. LNJC386A00)	61
	D174_16775	hypothetical_protein	1287270 (Mesorhizobium sp. LNJC386A00)	64.5
	D174_16825	amino_acid_ABC_transporter_permease	65741 (Pseudomonas knackmussii)	62.3
	D174_17675	halogenase	1261556 (Xanthomonas translucens pv. translucens DSM 18974)	64.6
	D174_17680	potassium_transporter	1298862 (Caulobacter sp. URHA0033)	65.7
	D174_18545	peptide_ABC_transporter_ATP-binding_protein	348842 (Desulfovirgula thermocuniculi)	64.7
	D174_18905	membrane_protein	125614 (Thiothrix disciformis)	66.7
	D174_18910	cysteine_desulfurase	203699 (Derxia gummosa)	68.5
	D174_19205	ammonium_transporter	303 (Pseudomonas putida)	64
	D174_20935	beta-lactamase	380 (Sinorhizobium fredii)	67.1
	D174_21590	phosphoribosylglycinamide_formyltransferase	93218 (Pandoraea apista)	68.8
	D174_21675	amidase	171674 (Inquilinus limosus)	68.3
	D174_21990	peroxidase	171674 (Inquilinus limosus)	68.7
	D174_22760	histidine_ammonia-lyase	1108595 (Chromobacterium vaccinii)	64.2
	D174_23330	urease_subunit_alpha	102125 (Xenococcus sp. PCC 7305)	66.2
	D174_23640	cupin	313624 (Nodularia spumigena CCY9414)	70
	D174_23890	long-chain_fatty_acid--CoA_ligase	192843 (Rhodoferax ferrireducens)	64.1
	D174_24315	hypothetical_protein	63737 (Nostoc punctiforme PCC 73102)	63.7
	D174_24320	hypothetical_protein	582899 (Hyphomicrobium denitrificans ATCC 51888)	64.8
	D174_24325	beta-ketoacyl_synthase	63737 (Nostoc punctiforme PCC 73102)	68.7
	D174_24445	glutamine_amidotransferase	525897 (Desulfomicrobium baculatum DSM 4028)	66.9
	D174_24825	cob(II)yrinic_acid_a,c-diamide_reductase	33069 (Pseudomonas viridiflava)	68.9

## Sheet: Table S2g
Table S2g: Compilations of predicted horizontally transferred genes in Mneo DSM
M. neoaurum strain DSM44074
	Locus_tag	Product	Taxanomy_ID (HGT source)	GC-content
	MneoDSM44074_00420	4-hydroxy-tetrahydrodipicolinate synthase	429 (Methylobacter)	68.1
	MneoDSM44074_00627	dTDP-L-rhamnose 4-epimerase	903945 (Acinetobacter sp. WC-743)	52.4
	MneoDSM44074_00724	Ammonia channel	303 (Pseudomonas putida)	63.7
	MneoDSM44074_00828	3-(3-hydroxy-phenyl)propionate/3-hydroxycinnamic acid hydroxylase	1265490 (Pseudomonas sp. URMO17WK12:I8)	67.4
	MneoDSM44074_00975	Glycerol dehydratase large subunit	1380391 (Dongia sp. URHE0060)	67.7
	MneoDSM44074_01015	Diol dehydratase-reactivating factor alpha subunit	81464 (Anaeromusa acidaminophila)	66.6
	MneoDSM44074_01017	Glycerol dehydratase large subunit	484770 (Pelosinus sp. UFO1)	64.6
	MneoDSM44074_01154	Long-chain-fatty-acid--CoA ligase	528244 (Azospirillum thiophilum)	66.7
	MneoDSM44074_01188	Amino-acid permease RocE	1478 (Bacillus simplex)	65.9
	MneoDSM44074_01413	2-oxoglutarate-dependent ethylene/succinate-forming enzyme	1163419 (Hyphomicrobium sp. 99)	67.1
	MneoDSM44074_01458	Glutamyl-tRNA(Gln) amidotransferase subunit A	1249666 (Burkholderia thailandensis Phuket 4W-1)	67.2
	MneoDSM44074_01585	putative quorum-quenching lactonase YtnP	380 (Sinorhizobium fredii)	67.2
	MneoDSM44074_01798	Phosphoribosylglycinamide formyltransferase 2	93218 (Pandoraea apista)	69.5
	MneoDSM44074_01964	Deferrochelatase/peroxidase EfeB precursor	171674 (Inquilinus limosus)	67
	MneoDSM44074_02015	Histidine ammonia-lyase	1108595 (Chromobacterium vaccinii)	64.4
	MneoDSM44074_02146	Long-chain-fatty-acid--CoA ligase	192843 (Rhodoferax ferrireducens)	63.6
	MneoDSM44074_02257	Urease subunit alpha	102125 (Xenococcus sp. PCC 7305)	66.4
	MneoDSM44074_02439	2-octaprenyl-6-methoxyphenyl hydroxylase	1261556 (Xanthomonas translucens pv. translucens DSM 18974)	64.2
	MneoDSM44074_02440	High-affinity Na(+)/H(+) antiporter NhaS3	1298862 (Caulobacter sp. URHA0033)	64.7
	MneoDSM44074_02533	Divalent metal cation transporter MntH	1055487 (Methylotenera versatilis)	66
	MneoDSM44074_02987	Mercuric reductase	1287275 (Mesorhizobium sp. LNJC395A00)	65.7
	MneoDSM44074_03102	hypothetical protein	797114 (Halosimplex carlsbadense 2-9-1)	66.2
	MneoDSM44074_03137	Alcohol dehydrogenase [acceptor]	684719 (alpha proteobacterium HIMB114)	66.2
	MneoDSM44074_03269	Putative sgc region protein SgcQ	301148 (Caldibacillus debilis)	66.8
	MneoDSM44074_03451	hypothetical protein	64002 (Nevskia ramosa)	59.9
	MneoDSM44074_03455	Maltodextrin phosphorylase	44574 (Nitrosomonas communis)	64.2
	MneoDSM44074_03456	Putative aminoglycoside phosphotransferase	204525 (Roseomonas cervicalis)	68.1
	MneoDSM44074_03583	Ribose import ATP-binding protein RbsA	76980 (Ahrensia kielensis)	66.5
	MneoDSM44074_03602	Glutamate synthase [NADPH] large chain	681847 (Labrenzia sp. DG1229)	67.6
	MneoDSM44074_03754	Indole-3-pyruvate decarboxylase	1343158 (Saccharibacter sp. AM169)	66.5
	MneoDSM44074_03870	Putative quinone oxidoreductase YhfP	285983 (Bacillus subterraneus)	68.6
	MneoDSM44074_03878	Peptidase family S58	76761 (Pseudomonas veronii)	67.4
	MneoDSM44074_03973	3-oxoacyl-[acyl-carrier-protein] reductase FabG	95607 (Rhodopseudomonas sp. B29)	66.8
	MneoDSM44074_04095	Major membrane protein I	125614 (Thiothrix disciformis)	66.5
	MneoDSM44074_04096	putative cysteine desulfurase	666681 (Methylotenera versatilis 301)	67.6
	MneoDSM44074_04119	putative HTH-type transcriptional regulator YjiR	294 (Pseudomonas fluorescens)	68.6
	MneoDSM44074_04301	Glutamine transport ATP-binding protein GlnQ	348842 (Desulfovirgula thermocuniculi)	64.1
	MneoDSM44074_04308	Putrescine importer PuuP	2378 (Sporomusa ovata)	63.4
	MneoDSM44074_04417	Putative aminopeptidase YsdC	35801 (Nitrospina gracilis)	66.7
	MneoDSM44074_04834	hypothetical protein	313624 (Nodularia spumigena CCY9414)	67.8
	MneoDSM44074_04890	Putrescine aminotransferase	593909 (Mesorhizobium opportunistum)	61.7
	MneoDSM44074_05064	D-aminoacylase	1030157 (Sphingomonas sp. KC8)	68.1
	MneoDSM44074_05246	4-hydroxybenzoyl-CoA reductase subunit beta	316 (Pseudomonas stutzeri)	66.9

## Sheet: Table S2h
Table S2h: Compilations of predicted horizontally transferred genes in Mneo ATCC25795
M. neoaurum ATCC 25795
	Locus_tag	Product	Taxanomy_ID (HGT source)	GC-content
	MneoATCC25795_00237	3-oxoacyl-[acyl-carrier-protein] reductase FabG	95607 (Rhodopseudomonas sp. B29)	66.8
	MneoATCC25795_00384	3-(3-hydroxy-phenyl)propionate/3-hydroxycinnamic acid hydroxylase	1265490 (Pseudomonas sp. URMO17WK12:I8)	67.4
	MneoATCC25795_00720	Putative quinone oxidoreductase YhfP	285983 (Bacillus subterraneus)	68.6
	MneoATCC25795_00728	Peptidase family S58	76761 (Pseudomonas veronii)	67.4
	MneoATCC25795_00867	Putrescine aminotransferase	593909 (Mesorhizobium opportunistum)	61.7
	MneoATCC25795_00991	Divalent metal cation transporter MntH	1055487 (Methylotenera versatilis)	66
	MneoATCC25795_01205	2-octaprenyl-6-methoxyphenyl hydroxylase	1261556 (Xanthomonas translucens pv. translucens DSM 18974)	64.2
	MneoATCC25795_01206	High-affinity Na(+)/H(+) antiporter NhaS3	1298862 (Caulobacter sp. URHA0033)	64.7
	MneoATCC25795_01518	putative quorum-quenching lactonase YtnP	380 (Sinorhizobium fredii)	67.2
	MneoATCC25795_01665	Phosphoribosylglycinamide formyltransferase 2	93218 (Pandoraea apista)	69.5
	MneoATCC25795_01818	4-hydroxybenzoyl-CoA reductase subunit beta	316 (Pseudomonas stutzeri)	66.9
	MneoATCC25795_02015	2-oxoglutarate-dependent ethylene/succinate-forming enzyme	1163419 (Hyphomicrobium sp. 99)	67.1
	MneoATCC25795_02060	Glutamyl-tRNA(Gln) amidotransferase subunit A	1249666 (Burkholderia thailandensis Phuket 4W-1)	67.2
	MneoATCC25795_02142	Alcohol dehydrogenase [acceptor]	684719 (alpha proteobacterium HIMB114)	66.2
	MneoATCC25795_02177	hypothetical protein	797114 (Halosimplex carlsbadense 2-9-1)	66.2
	MneoATCC25795_02292	Mercuric reductase	1287275 (Mesorhizobium sp. LNJC395A00)	65.7
	MneoATCC25795_02437	Putative sgc region protein SgcQ	301148 (Caldibacillus debilis)	66.8
	MneoATCC25795_02552	Ribose import ATP-binding protein RbsA	76980 (Ahrensia kielensis)	66.5
	MneoATCC25795_02571	Glutamate synthase [NADPH] large chain	681847 (Labrenzia sp. DG1229)	67.6
	MneoATCC25795_02722	hypothetical protein	64002 (Nevskia ramosa)	59.9
	MneoATCC25795_02726	Maltodextrin phosphorylase	44574 (Nitrosomonas communis)	64.2
	MneoATCC25795_02727	Putative aminoglycoside phosphotransferase	204525 (Roseomonas cervicalis)	68.1
	MneoATCC25795_02979	D-aminoacylase	1030157 (Sphingomonas sp. KC8)	68.1
	MneoATCC25795_03122	4-hydroxy-tetrahydrodipicolinate synthase	429 (Methylobacter)	68.1
	MneoATCC25795_03182	dTDP-L-rhamnose 4-epimerase	903945 (Acinetobacter sp. WC-743)	52.4
	MneoATCC25795_03361	Glycerol dehydratase large subunit	484770 (Pelosinus sp. UFO1)	64.6
	MneoATCC25795_03363	Diol dehydratase-reactivating factor alpha subunit	81464 (Anaeromusa acidaminophila)	66.6
	MneoATCC25795_03403	Glycerol dehydratase large subunit	1380391 (Dongia sp. URHE0060)	67.7
	MneoATCC25795_03555	Amino-acid permease RocE	1478 (Bacillus simplex)	65.9
	MneoATCC25795_03588	Long-chain-fatty-acid--CoA ligase	528244 (Azospirillum thiophilum)	66.7
	MneoATCC25795_03921	Indole-3-pyruvate decarboxylase	1343158 (Saccharibacter sp. AM169)	66.5
	MneoATCC25795_04034	Glutamine transport ATP-binding protein GlnQ	348842 (Desulfovirgula thermocuniculi)	64.1
	MneoATCC25795_04041	Putrescine importer PuuP	2378 (Sporomusa ovata)	63.4
	MneoATCC25795_04109	Major membrane protein I	125614 (Thiothrix disciformis)	66.5
	MneoATCC25795_04110	putative cysteine desulfurase	666681 (Methylotenera versatilis 301)	67.6
	MneoATCC25795_04133	putative HTH-type transcriptional regulator YjiR	294 (Pseudomonas fluorescens)	68.6
	MneoATCC25795_04395	Putative aminopeptidase YsdC	35801 (Nitrospina gracilis)	66.7
	MneoATCC25795_04489	Long-chain-fatty-acid--CoA ligase	192843 (Rhodoferax ferrireducens)	63.6
	MneoATCC25795_04598	Urease subunit alpha	102125 (Xenococcus sp. PCC 7305)	66.4
	MneoATCC25795_04717	Histidine ammonia-lyase	1108595 (Chromobacterium vaccinii)	64.4
	MneoATCC25795_04873	Deferrochelatase/peroxidase EfeB precursor	171674 (Inquilinus limosus)	68

## Sheet: Table S2i
Table S2i: Compilations of predicted horizontally transferred genes in MspURHB0044
M. sp. URHB0044
	Locus_tag	Product	Taxanomy_ID (HGT source)	GC-content
	MspURHB0044_00196	Mercuric reductase	380 (Sinorhizobium fredii)	65.9
	MspURHB0044_00206	hypothetical protein	1500301 (Rhizobium sp. CF097)	65.8
	MspURHB0044_00222	putative symporter YodF	294 (Pseudomonas fluorescens)	64
	MspURHB0044_00339	Acetyl-S-ACP:malonate ACP transferase	660537 (Burkholderia acidipaludis)	67.8
	MspURHB0044_00342	Malonyl-S-ACP:biotin-protein carboxyltransferase MADC	81408 (Geobacillus caldoxylosilyticus)	69.4
	MspURHB0044_00546	Arginine/ornithine antiporter	32042 (Pseudomonas stutzeri ATCC 14405 = CCUG 16156)	65.8
	MspURHB0044_00547	Arginine deiminase	287 (Pseudomonas aeruginosa)	65.6
	MspURHB0044_00548	Ornithine carbamoyltransferase%2C catabolic	330 (Pseudomonas pseudoalcaligenes)	63
	MspURHB0044_00549	Carbamate kinase 1	1333856 (Pseudomonas stutzeri MF28)	66.5
	MspURHB0044_00661	Fructose-1%2C6-bisphosphatase class 1	34073 (Variovorax paradoxus)	63.1
	MspURHB0044_00871	Crotonyl-CoA reductase	1577900 (Leisingera sp. ANG-M6)	65.9
	MspURHB0044_01075	Putative multidrug export ATP-binding/permease protein	1380385 (Variovorax sp. URHB0020)	61.6
	MspURHB0044_01113	N-carbamoyl-D-amino acid hydrolase	360056 (Schlesneria paludicola)	63.9
	MspURHB0044_01145	Putative sgc region protein SgcQ	911092 (Caldanaerobacter subterraneus)	66.9
	MspURHB0044_01354	Haloalkane dehalogenase	1334629 (Myxococcus fulvus 124B02)	65.8
	MspURHB0044_01465	Phytoene desaturase (neurosporene-forming)	34072 (Variovorax)	68.1
	MspURHB0044_01519	L-arabonate dehydratase	1469245 (Thioalkalivibrio sp. HK1)	65.1
	MspURHB0044_01837	Gluconolactonase precursor	1054213 (Acetobacteraceae bacterium AT-5844)	65.1
	MspURHB0044_01841	putative glucarate transporter	89784 (Alicyclobacillus hesperidum)	65.3
	MspURHB0044_01902	UDP-glucose:undecaprenyl-phosphate glucose-1-phosphate transferase	243063 (Thioalkalivibrio thiocyanodenitrificans)	63
	MspURHB0044_01904	Asparagine synthetase [glutamine-hydrolyzing] 1	1286376 (delta proteobacterium PSCGC 5451)	64.5
	MspURHB0044_01909	Asparagine synthetase [glutamine-hydrolyzing] 1	454194 (Pyrinomonas methylaliphatogenes)	54.1
	MspURHB0044_01925	Phytoene desaturase (lycopene-forming)	204669 (Candidatus Koribacter versatilis Ellin345)	68.2
	MspURHB0044_02067	D-aminoacylase	397260 (Sphingomonas sanxanigenens)	69.3
	MspURHB0044_02164	Trehalose import ATP-binding protein SugC	1120688 (Rhizobium sp. LC145)	69
	MspURHB0044_02172	D-tagatose-1%2C6-bisphosphate aldolase subunit KbaZ	1235834 (Kosakonia sacchari SP1)	67
	MspURHB0044_02340	Putrescine aminotransferase	1505933 (Mesorhizobium sp. ORS3359)	65.6
	MspURHB0044_02342	Glycerol dehydratase large subunit	1380391 (Dongia sp. URHE0060)	68.7
	MspURHB0044_02363	hypothetical protein	1144312 (Rhizobium sp. CF122)	62.8
	MspURHB0044_02464	UDP-glucose 4-epimerase	384 (Rhizobium leguminosarum)	67.8
	MspURHB0044_02606	Assimilatory nitrate reductase catalytic subunit	247634 (marine gamma proteobacterium HTCC2148)	65.5
	MspURHB0044_02618	Formyl-coenzyme A transferase	69395 (Caulobacter henricii)	65.4
	MspURHB0044_02627	Succinyl-CoA:(R)-benzylsuccinate CoA-transferase subunit BbsF	754500 (Bradyrhizobium sp. WSM1417)	67.2
	MspURHB0044_02787	15-cis-phytoene desaturase	1165 (Anabaena cylindrica)	64.4
	MspURHB0044_03085	Long-chain-fatty-acid--CoA ligase	528244 (Azospirillum thiophilum)	66.3
	MspURHB0044_03094	Alpha-ketoglutarate-dependent 2%2C4-dichlorophenoxyacetate dioxygenase	13690 (Sphingobium yanoikuyae)	66.3
	MspURHB0044_03212	Imidazolonepropionase	48292 (Hyphomicrobium zavarzinii)	67.5
	MspURHB0044_03219	Phenylserine dehydratase	1619233 (Bradyrhizobium sp. LTSPM299)	71.8
	MspURHB0044_03473	Maltodextrin phosphorylase	44574 (Nitrosomonas communis)	64.6
	MspURHB0044_03544	Transketolase	2374 (Acetonema longum)	67.3
	MspURHB0044_03548	Stage V sporulation protein K	311230 (Burkholderia terrae)	63.9
	MspURHB0044_03700	exoaminopeptidase	35801 (Nitrospina gracilis)	69.3
	MspURHB0044_03977	Methylxanthine N1-demethylase NdmA	215221 (Komagataeibacter rhaeticus)	64
	MspURHB0044_04428	hypothetical protein	756067 (Microcoleus vaginatus FGP-2)	67.1
	MspURHB0044_04589	Gamma-glutamylputrescine oxidoreductase	1144337 (Pseudomonas sp. GM78)	64.3
	MspURHB0044_04609	Alcohol dehydrogenase [acceptor]	684719 (alpha proteobacterium HIMB114)	65.2
	MspURHB0044_04635	Histone deacetylase-like amidohydrolase	991905 (Polymorphum gilvum SL003B-26A1)	64.7
	MspURHB0044_04639	putative quorum-quenching lactonase YtnP	1500304 (Rhizobium sp. CF394)	66.9
	MspURHB0044_04767	4-methylaminobutanoate oxidase (formaldehyde-forming)	164546 (Cupriavidus taiwanensis)	66.6
	MspURHB0044_04944	2-oxoglutarate-dependent ethylene/succinate-forming enzyme	1429916 (Afipia sp. P52-10)	66.5
	MspURHB0044_05100	Geranial dehydrogenase	1196323 (Paenibacillus sp. OSY-SE)	66.7
	MspURHB0044_05258	Formyl-coenzyme A transferase	1088721 (Novosphingobium pentaromativorans US6-1)	66.3
	MspURHB0044_05313	Pyridoxal 4-dehydrogenase	69974 (Mesorhizobium plurifarium)	66.3
	MspURHB0044_05391	Phosphoenolpyruvate-protein phosphotransferase	1188 (Tolypothrix sp. PCC 7601)	71.7
	MspURHB0044_05472	Adenylate cyclase 1	1429438 (Candidatus Entotheonella sp. TSY1)	65.5
	MspURHB0044_05682	3-oxoacyl-[acyl-carrier-protein] reductase FabG	590061 (Halomonas sp. KM-1)	67.3
	MspURHB0044_05683	2%2C3-dihydro-2%2C3-dihydroxybenzoate dehydrogenase	1136105 (Tolypothrix campylonemoides)	66.4
	MspURHB0044_05695	Formyl-coenzyme A transferase	337 (Burkholderia glumae)	64.6
	MspURHB0044_05969	4-hydroxyacetophenone monooxygenase	1192034 (Chondromyces apiculatus DSM 436)	65.5
	MspURHB0044_06086	hypothetical protein	328301 (Syntrophorhabdus aromaticivorans)	64.2
	MspURHB0044_06089	Polyketide synthase PksJ	1232410 (Desulfuromonas sp. TF)	65.5
	MspURHB0044_06109	5-dehydro-4-deoxyglucarate dehydratase	1003237 (Nitrospirillum amazonense Y2)	61.8
	MspURHB0044_06110	Succinate-semialdehyde dehydrogenase [NADP(+)] GabD	392499 (Sphingomonas wittichii RW1)	66
	MspURHB0044_06322	D-galactonate dehydratase	1500301 (Rhizobium sp. CF097)	67.4
	MspURHB0044_06341	Carnitinyl-CoA dehydratase	1355477 (Bradyrhizobium diazoefficiens)	67.7
	MspURHB0044_06342	putative oxidoreductase/MSMEI_2347	1619232 (Bradyrhizobium sp. LTSP885)	65.1
	MspURHB0044_06346	Peroxyureidoacrylate/ureidoacrylate amidohydrolase RutB	53412 (Pseudomonas resinovorans)	66.5
	MspURHB0044_06347	putative oxidoreductase/MSMEI_2347	466153 (Singulisphaera acidiphila)	68.4
	MspURHB0044_06408	Acetamidase	1282363 (Asticcacaulis sp. YBE204)	71.4
	MspURHB0044_06430	Glutamine synthetase 3	203699 (Derxia gummosa)	65.4
	MspURHB0044_06465	Alkanesulfonate monooxygenase	196367 (Burkholderia sordidicola)	62.2
	MspURHB0044_06469	Arylsulfotransferase (ASST)	28573 (Talaromyces islandicus)	64.9
	MspURHB0044_06471	Dimethyl-sulfide monooxygenase	1287116 (Mesorhizobium sp. L2C084A000)	66.9
	MspURHB0044_06474	Dibenzothiophene desulfurization enzyme C	1380351 (Mesorhizobium sp. URHB0007)	69.1
	MspURHB0044_06739	fermentation/respiration switch protein	48 (Archangium gephyra)	62.9
	MspURHB0044_06782	Zinc-type alcohol dehydrogenase-like protein	1470558 (Cupriavidus sp. SK-3)	63.1
	MspURHB0044_06816	L-threonine 3-dehydrogenase	1286839 (Variovorax sp. JGI 0001020-M05)	66.3
	MspURHB0044_06838	NmrA-like family protein	29448 (Bradyrhizobium elkanii)	60.7
	MspURHB0044_06865	NmrA-like family protein	117681 (Pseudomonas gingeri)	60.7
	MspURHB0044_06876	Coniferyl aldehyde dehydrogenase	354246 (Spongiibacter marinus)	64.3
	MspURHB0044_06890	Acylamidase	1112272 (Hyphomicrobium sp. 802)	66
	MspURHB0044_06897	Phytoene desaturase (lycopene-forming)	754764 (Rhizobium leguminosarum bv. trifolii WSM597)	67.2
	MspURHB0044_06899	Gamma-aminobutyraldehyde dehydrogenase	1329640 (Spirochaeta sp. JC202)	67.9
	MspURHB0044_07124	Oxygen-dependent choline dehydrogenase	196490 (Bradyrhizobium sp. Ai1a-2)	64.8
	MspURHB0044_07213	Anthranilate 1%2C2-dioxygenase system ferredoxin--NAD(+) reductase component	1107882 (Mesorhizobium alhagi CCNWXJ12-2)	66.7
	MspURHB0044_07215	Fatty acid desaturase	171674 (Inquilinus limosus)	63.5
	MspURHB0044_07228	Proline/betaine transporter	36873 (Burkholderia xenovorans)	60.2
	MspURHB0044_07245	Transketolase	1406225 (Cystobacter violaceus Cb vi76)	67.5

## Sheet: Table S2j
Table S2j: Compilations of predicted horizontally transferred genes in Msp360 MFTsu5.1
M. sp. 360MFTsu5.1
	Locus_tag	Product	Taxanomy_ID (HGT source)	GC-content
	Msp360MFT_00020	Molecular chaperone Hsp31 and glyoxalase 3	29385 (Staphylococcus saprophyticus)	63.2
	Msp360MFT_00023	putative enoyl-CoA hydratase echA8	596153 (Alicycliphilus denitrificans BC)	67.2
	Msp360MFT_00097	Zinc-binding dehydrogenase	151414 (Afipia birgiae)	67.7
	Msp360MFT_00131	Phosphoribosylglycinamide formyltransferase 2	1380385 (Variovorax sp. URHB0020)	68.3
	Msp360MFT_00254	4-hydroxy-tetrahydrodipicolinate synthase	429 (Methylobacter)	67.1
	Msp360MFT_00291	3 beta-hydroxysteroid dehydrogenase/Delta 5-->4-isomerase	540746 (Rudaea cellulosilytica)	65.4
	Msp360MFT_00435	Aminopentol aminotransferase	381 (Mesorhizobium loti)	69.9
	Msp360MFT_00595	Citrate transporter	1496688 (Cyanobium sp. CACIAM 14)	67.4
	Msp360MFT_00616	Fatty acid desaturase	106649 (Acinetobacter guillouiae)	65
	Msp360MFT_00719	Beta-ketoadipyl-CoA thiolase	1080179 (Burkholderia sp. UYPR1.413)	68.4
	Msp360MFT_00779	Glycerol-3-phosphate transporter	287 (Pseudomonas aeruginosa)	65.4
	Msp360MFT_00998	ATP-dependent RNA helicase HrpB	90370 (Salmonella enterica subsp. enterica serovar Typhi)	68.9
	Msp360MFT_01030	hypothetical protein	59753 (Alcanivorax)	60
	Msp360MFT_01058	NADP-dependent 3-hydroxy acid dehydrogenase YdfG	1254432 (Sorangium cellulosum So0157-2)	67.6
	Msp360MFT_01080	Phenylalanine-specific permease	1563 (Desulfosporosinus orientis)	65.2
	Msp360MFT_01323	putative HTH-type transcriptional regulator YjiR	294 (Pseudomonas fluorescens)	67.9
	Msp360MFT_01370	Saccharopine dehydrogenase	1217698 (Acinetobacter sp. NIPH 3623)	66.9
	Msp360MFT_01442	Putative aminopeptidase YsdC	35801 (Nitrospina gracilis)	68.5
	Msp360MFT_01654	Fumarylacetoacetate (FAA) hydrolase family protein	1033 (Afipia)	66.3
	Msp360MFT_01655	Homogentisate 1%2C2-dioxygenase	196490 (Bradyrhizobium sp. Ai1a-2)	63.8
	Msp360MFT_01676	Alcohol dehydrogenase [acceptor]	684719 (alpha proteobacterium HIMB114)	66.5
	Msp360MFT_01736	Exo-beta-D-glucosaminidase precursor	1042326 (Rhizobium sp. IBUN)	66.1
	Msp360MFT_01770	putative HTH-type transcriptional regulator YjiR	40576 (Xenorhabdus bovienii)	69.2
	Msp360MFT_01919	hypothetical protein	363259 (Kaistia granuli)	66.6
	Msp360MFT_02168	Formyl-coenzyme A transferase	1219045 (Sphingobium herbicidovorans NBRC 16415)	66.5
	Msp360MFT_02198	Molecular chaperone Hsp31 and glyoxalase 3	29385 (Staphylococcus saprophyticus)	61.9
	Msp360MFT_02370	UDP-glucose 4-epimerase	392589 (Perlucidibaca piscinae)	67.6
	Msp360MFT_02487	D-aminoacylase	1030157 (Sphingomonas sp. KC8)	69
	Msp360MFT_02937	Saccharopine dehydrogenase	1217627 (Acinetobacter baumannii NIPH 67)	67.6
	Msp360MFT_03003	2-hydroxymuconate semialdehyde hydrolase	187272 (Alkalilimnicola ehrlichii MLHE-1)	62.4
	Msp360MFT_03354	4-hydroxyacetophenone monooxygenase	51 (Chondromyces apiculatus)	64.7
	Msp360MFT_03492	Major membrane protein I	125614 (Thiothrix disciformis)	66.3
	Msp360MFT_03493	putative cysteine desulfurase	203699 (Derxia gummosa)	69.5
	Msp360MFT_03495	Dibenzothiophene desulfurization enzyme C	358 (Agrobacterium tumefaciens)	68.2
	Msp360MFT_03498	Dimethyl-sulfide monooxygenase	1287116 (Mesorhizobium sp. L2C084A000)	67.1
	Msp360MFT_03513	hypothetical protein	1173024 (Fischerella sp. PCC 9605)	64.3
	Msp360MFT_03580	putative nicotinate phosphoribosyltransferase	393060 (Mesoflavibacter zeaxanthinifaciens)	69.5
	Msp360MFT_03684	4-hydroxy-2-oxovalerate aldolase	1619951 (Burkholderiaceae bacterium 26)	68
	Msp360MFT_03733	Transglutaminase-like superfamily protein	1144319 (Herbaspirillum sp. CF444)	63.2
	Msp360MFT_03862	putative enoyl-CoA hydratase echA8	137716 (Ideonella sp. B508-1)	66.1
	Msp360MFT_03908	Long-chain-fatty-acid--CoA ligase	528244 (Azospirillum thiophilum)	68.6
	Msp360MFT_04485	hypothetical protein	28034 (Sulfobacillus thermosulfidooxidans)	69
	Msp360MFT_04494	putative HTH-type transcriptional regulator YdcR	82977 (Buttiauxella agrestis)	71.3
	Msp360MFT_04512	putative quorum-quenching lactonase YtnP	382 (Sinorhizobium meliloti)	66.9
	Msp360MFT_04515	putative quorum-quenching lactonase YtnP	1500304 (Rhizobium sp. CF394)	67.3
	Msp360MFT_04645	3-hydroxybenzoate 6-hydroxylase 1	84531 (Lysobacter antibioticus)	70
	Msp360MFT_04786	Alcohol dehydrogenase [acceptor]	160791 (Sphingomonas wittichii)	68.9
	Msp360MFT_05046	hypothetical protein	1339236 (Ensifer sp. ZNC0028)	66.7
	Msp360MFT_05056	Mercuric reductase	1040984 (Mesorhizobium sp. WSM1293)	66
	Msp360MFT_05343	2-hydroxy-6-oxononadienedioate/2-hydroxy-6-oxononatrienedioate hydrolase	1217637 (Acinetobacter baumannii NIPH 601)	67
	Msp360MFT_05344	FAD-containing monooxygenase EthA	1310643 (Acinetobacter baumannii 299505)	62.3
	Msp360MFT_05347	2-oxoglutarate-dependent ethylene/succinate-forming enzyme	1163419 (Hyphomicrobium sp. 99)	67.9
	Msp360MFT_05519	Alpha/beta hydrolase family protein	1217637 (Acinetobacter baumannii NIPH 601)	71.3
	Msp360MFT_05520	FAD-containing monooxygenase EthA	1120924 (Acinetobacter baylyi DSM 14961 = CIP 107474)	65.7
	Msp360MFT_05527	NmrA-like family protein	46680 (Pseudomonas nitroreducens)	63.4
	Msp360MFT_05690	Glutamate synthase [NADPH] large chain	111781 (Leptolyngbya sp. PCC 7376)	66.7
	Msp360MFT_05700	Xanthine dehydrogenase molybdenum-binding subunit	1136105 (Tolypothrix campylonemoides)	66.5
	Msp360MFT_05702	4-hydroxybenzoyl-CoA reductase subunit beta	570835 (Edaphobacter aggregans)	65.9
	Msp360MFT_05810	Maltodextrin phosphorylase	44574 (Nitrosomonas communis)	65.9

[truncated: 6 more sheets: Table S2k, Table S2l, Table S2m, Table S2n, Table S2o, Table S2p]
