# Supplementary material for: Insight into the biology of Mycobacterium mucogenicum and Mycobacterium neoaurum clade members
Source: Sci Rep. 2019 Dec 17;9:19259. doi: 10.1038/s41598-019-55464-5 (PMC6917791; doi:10.1038/s41598-019-55464-5)
Supplement: Supplementary file 4 — Supplementary Table S3 [file 41598_2019_55464_MOESM4_ESM.xls]

## Sheet: Table S3a
Table S3a: Vfanalyzer predicted virulence factor related genes in MmucT – MneoT –clade members.
Virulence factors		Gene symbol	Ref. gene Locus tag	M. mucogenicum DSM 44124	M. mucogenicum CSURP 20998	M. mucogenicum LZLC01	M. sp. UNC410CL29Cvi84	M. sp. 360MFTsu5.1	M. phocaicum DSM 45104	M. mucogenicum LZSF01	M. sp. UNC280MFTsu5.1	M. llatzerense strain CLUC14	M. aubagnense DSM 45150	M. neoaurum strain DSM 44074	M. neoaurum strain DSM 44074	M. neoaurum ATCC 25795	M. neoaurum VKM Ac-1815D	M. cosmeticum strain DSM 44829	M. cosmeticum strain DSM 44829	M. sp. URHB0044	M. smegmatis MC2-155	M. tuberculosis H37Rv	M. marinum CCUG20998
Total number of predicted virulence factor genes				211	214	212	219	221	202	210	206	205	209	226	228	224	226	212	214	246	249	341	325
Amino acid and purine metabolism	Glutamine synthesis	glnA1	Rv2220	MUCO_DSM_01892	MMUC_CSURP2099_01014	MmucoLZLC01_00771	Msp410_05788	Msp360MFT_04916	MPHOCA_01626	MmucoLZSF01_02840	Msp280_00479	CLUC14_02438	MAUBAG_01830	MNEO44074_05176	MneoDSM44074_04510	MneoATCC25795_01292	D174_18105	MCOS44829_03983	Mcosme_04513	MspURHB0044_03391	MSMEG_4290	Rv2220; Rv2222c	CCUG20998_03169
Amino acid and purine metabolism	Leucine synthesis	leuD	Rv2987c	MUCO_DSM_02148	MMUC_CSURP2099_00756	MmucoLZLC01_02983	Msp410_05518	Msp360MFT_05186	MPHOCA_01902	MmucoLZSF01_01147	Msp280_03326	CLUC14_02332	MAUBAG_02084	MNEO44074_00779	MneoDSM44074_04554	MneoATCC25795_01745	D174_10705	MCOS44829_00157	Mcosme_01610	MspURHB0044_03628; MspURHB0044_03743	MSMEG_2388	Rv2987c	CCUG20998_01639
Amino acid and purine metabolism	Lysine synthesis	lysA	Rv1293	MUCO_DSM_01353	MMUC_CSURP2099_01549	MmucoLZLC01_03220	Msp410_05124	Msp360MFT_05482	MPHOCA_02999	MmucoLZSF01_00913	Msp280_01722	CLUC14_01641	MAUBAG_01207	MNEO44074_03334	MneoDSM44074_01551	MneoATCC25795_01386	D174_20275	MCOS44829_05197	Mcosme_03493	MspURHB0044_02564	MSMEG_4958	Rv1293	CCUG20998_04064
Amino acid and purine metabolism	Proline synthesis	proC	Rv0500	MUCO_DSM_04808	MMUC_CSURP2099_04049	MmucoLZLC01_05084	Msp410_01510	Msp360MFT_02538	MPHOCA_04545	MmucoLZSF01_03686	Msp280_04616	CLUC14_04681	MAUBAG_04855	MNEO44074_02822	MneoDSM44074_05112	MneoATCC25795_03025	D174_05440	MCOS44829_01918	Mcosme_00481	MspURHB0044_02018	MSMEG_0943	Rv0500	CCUG20998_00774
Amino acid and purine metabolism	Purine synthesis	purC	Rv0780	MUCO_DSM_00484	MMUC_CSURP2099_02418	MmucoLZLC01_01106	Msp410_01784	Msp360MFT_00412	MPHOCA_00521	MmucoLZSF01_01700	Msp280_05227	CLUC14_00664	MAUBAG_00506	MNEO44074_03790	MneoDSM44074_02176	MneoATCC25795_04518	D174_23745	MCOS44829_00909	Mcosme_05358	MspURHB0044_05781	MSMEG_5841	Rv0780	CCUG20998_04883
Amino acid and purine metabolism	Tryptophan synthesis	trpD	Rv2192c	MUCO_DSM_01924	MMUC_CSURP2099_00980	MmucoLZLC01_00829	Msp410_05750	Msp360MFT_04947	MPHOCA_01665	MmucoLZSF01_03626	Msp280_01475	CLUC14_01697	MAUBAG_01860	MNEO44074_05141	MneoDSM44074_02491	MneoATCC25795_01257	D174_17935	MCOS44829_04015	Mcosme_04481	MspURHB0044_03363	MSMEG_4258	Rv2192c	CCUG20998_03115
Anaerobic respiration	Fused nitrate reductase	narX	Rv1736c	-	-	-	-	-	-	-	-	-	-	-	-	-	-	-	-	-	-	Rv1736c	-
Anaerobic respiration	Nitrate reductase	narG	Rv1161	MUCO_DSM_05611	MMUC_CSURP2099_03246	MmucoLZLC01_04527	Msp410_04459	Msp360MFT_00861	MPHOCA_05234	MmucoLZSF01_00063; MmucoLZSF01_05502	Msp280_02348	CLUC14_03506	-	-	-	-	-	-	-	-	MSMEG_5140	Rv1161	-
Anaerobic respiration	Nitrate reductase	narH	Rv1162	MUCO_DSM_05610	MMUC_CSURP2099_03247	MmucoLZLC01_04528	Msp410_04458	Msp360MFT_00860	MPHOCA_05233	MmucoLZSF01_00064; MmucoLZSF01_05503	Msp280_02349	CLUC14_03505	-	-	-	-	-	-	-	-	MSMEG_5139	Rv1162	-
Anaerobic respiration	Nitrate reductase	narI	Rv1164	MUCO_DSM_05608	MMUC_CSURP2099_03249	MmucoLZLC01_04530	Msp410_04456	Msp360MFT_00858	MPHOCA_05231	MmucoLZSF01_00066; MmucoLZSF01_05505	Msp280_02351	CLUC14_03503	-	-	-	-	-	-	-	-	MSMEG_5137	Rv1164	-
Anaerobic respiration	Nitrate reductase	narJ	Rv1163	-	-	-	-	-	-	MmucoLZSF01_05504	-	-	-	-	-	-	-	-	-	-	MSMEG_5138	Rv1163	-
Anaerobic respiration	Nitrate/nitrite transporter	narK2	Rv1737c	MUCO_DSM_01980	MMUC_CSURP2099_00925	MmucoLZLC01_04107	Msp410_05698	Msp360MFT_04999	MPHOCA_01716	MmucoLZSF01_03574	Msp280_01416	CLUC14_01755	MAUBAG_01912	MNEO44074_01189	MneoDSM44074_02956	MneoATCC25795_02322	D174_14015	MCOS44829_03202	Mcosme_02847	MspURHB0044_00232	MSMEG_5141	Rv0261c; Rv1737c; Rv2329c	CCUG20998_00484; CCUG20998_01998; CCUG20998_04228
Anti-apoptosis factor	NuoG	nuoG	Rv3151	MUCO_DSM_03822	MMUC_CSURP2099_05036	MmucoLZLC01_04209	Msp410_03058	Msp360MFT_04088	MPHOCA_03599	MmucoLZSF01_02228	Msp280_00105	CLUC14_01009	MAUBAG_03854	MNEO44074_01020	-	MneoATCC25795_01986	D174_09470	MCOS44829_00466; MCOS44829_03353	Mcosme_01301; Mcosme_03842	MspURHB0044_00031; MspURHB0044_03314	MSMEG_2057	Rv3151	CCUG20998_01369
Catabolism of cholesterol	Cyp125	cyp125	Rv3545c	MUCO_DSM_03073; MUCO_DSM_05078	MMUC_CSURP2099_03781; MMUC_CSURP2099_05782	MmucoLZLC01_00932; MmucoLZLC01_03316; MmucoLZLC01_03742	Msp410_01383; Msp410_04887	Msp360MFT_01556; Msp360MFT_02140; Msp360MFT_03809	MPHOCA_02775; MPHOCA_04813	MmucoLZSF01_02167; MmucoLZSF01_02706	Msp280_00253; Msp280_03700	CLUC14_01791; CLUC14_01866; CLUC14_05123	MAUBAG_01514; MAUBAG_05104	MNEO44074_01439; MNEO44074_03803; MNEO44074_04832	MneoDSM44074_00106; MneoDSM44074_02162; MneoDSM44074_02719	MneoATCC25795_00628; MneoATCC25795_02072; MneoATCC25795_04505	D174_15365; D174_23810; D174_24505	MCOS44829_00917; MCOS44829_01039; MCOS44829_02786	Mcosme_03265; Mcosme_05366; Mcosme_05488	MspURHB0044_04789; MspURHB0044_05792; MspURHB0044_05926; MspURHB0044_06751	MSMEG_3524; MSMEG_5853; MSMEG_5995	Rv3545c	CCUG20998_02689; CCUG20998_05012
Catabolism of cholesterol	FadE28	fadE28	Rv3544c	MUCO_DSM_05077	MMUC_CSURP2099_03782	MmucoLZLC01_00931	Msp410_01382	Msp360MFT_02139	MPHOCA_04812	MmucoLZSF01_02166	Msp280_00252	CLUC14_05124	MAUBAG_05103	MNEO44074_04833	MneoDSM44074_00105	MneoATCC25795_00629	D174_24500	MCOS44829_01038	Mcosme_05487	MspURHB0044_05925	MSMEG_5994	Rv3544c	CCUG20998_05011
Catabolism of cholesterol	FadE29	fadE29	Rv3543c	MUCO_DSM_05076	MMUC_CSURP2099_03783	MmucoLZLC01_00930	Msp410_01381	Msp360MFT_02138	MPHOCA_04811	MmucoLZSF01_02165	Msp280_00251	CLUC14_05125	MAUBAG_05102	MNEO44074_04834	MneoDSM44074_00104	MneoATCC25795_00630	D174_24495	MCOS44829_01037	Mcosme_05486	MspURHB0044_05924	MSMEG_5993	Rv3543c	CCUG20998_05010
Cell surface components	Carboxylesterase	caeA	Rv2224c	MUCO_DSM_01880	MMUC_CSURP2099_01026	MmucoLZLC01_03209; MmucoLZLC01_03210	Msp410_05797	Msp360MFT_05797	MPHOCA_01618	MmucoLZSF01_02865; MmucoLZSF01_02866	Msp280_00487; Msp280_00488	CLUC14_02446; CLUC14_02447	MAUBAG_01819	MNEO44074_05184	MneoDSM44074_04311; MneoDSM44074_04373	MneoATCC25795_01300	D174_18140; D174_18145	MCOS44829_03975	Mcosme_04521	MspURHB0044_03398; MspURHB0044_03399	MSMEG_4295; MSMEG_4296	Rv2223c; Rv2224c	CCUG20998_03177
Cell surface components	Exported repetitive protein	erp	Rv3810	MUCO_DSM_05627	MMUC_CSURP2099_03230	MmucoLZLC01_04075	Msp410_04475	Msp360MFT_00877	MPHOCA_05251	MmucoLZSF01_00049	Msp280_02332	CLUC14_03522	MAUBAG_05483	MNEO44074_04510	MneoDSM44074_04060	MneoATCC25795_00200	D174_00475	MCOS44829_01415	Mcosme_05864	MspURHB0044_02227	MSMEG_6405	Rv3810	CCUG20998_05371
Cell surface components	GPL locus	Rv0926	MSMEG_0407	MUCO_DSM_00246	MMUC_CSURP2099_02657	MmucoLZLC01_00591	Msp410_00313	Msp360MFT_04848	MPHOCA_00251	MmucoLZSF01_02739	Msp280_04094	CLUC14_03848	MAUBAG_00228	MNEO44074_01890	MneoDSM44074_04834	MneoATCC25795_00811	D174_03060	MCOS44829_04414	Mcosme_02380	MspURHB0044_06685	MSMEG_0407	-	-
Cell surface components	GPL locus	Undetermined	MAP1143c	-	-	-	-	-	-	-	-	-	-	-	-	-	-	-	-	-	MSMEG_0383	-	-
Cell surface components	GPL locus	Undetermined	MSMEG_0404	-	-	-	-	-	-	-	-	-	-	-	-	-	-	MCOS44829_03888	Mcosme_06301	MspURHB0044_06292	MSMEG_0404	-	-
Cell surface components	GPL locus	atf	MAP1229	-	-	-	-	-	-	-	-	-	-	-	-	-	-	-	-	-	MSMEG_0390; MSMEG_3429	-	-
Cell surface components	GPL locus	ecf	MSMEG_0405	-	-	-	-	-	-	-	-	-	-	-	-	-	-	MCOS44829_03889	Mcosme_06302	MspURHB0044_06291	MSMEG_0405	-	-
Cell surface components	GPL locus	fad23	Rv1185c	MUCO_DSM_00273	MMUC_CSURP2099_02630	MmucoLZLC01_00619	Msp410_00280	Msp360MFT_04876	MPHOCA_00286	MmucoLZSF01_01955	Msp280_01513	CLUC14_03443	MAUBAG_00266	MNEO44074_01896	MneoDSM44074_04840	MneoATCC25795_00817	D174_03090; D174_13565	MCOS44829_04420; MCOS44829_05541	Mcosme_02386; Mcosme_02767	MspURHB0044_06690	MSMEG_0411	Rv1185c	-
Cell surface components	GPL locus	fadE5	Rv0244c	MUCO_DSM_00245	MMUC_CSURP2099_02658	MmucoLZLC01_00590	Msp410_00314; Msp410_04690	Msp360MFT_04847	MPHOCA_00250	MmucoLZSF01_01769; MmucoLZSF01_02740	Msp280_01166; Msp280_04095	CLUC14_03847	MAUBAG_00227	MNEO44074_01867; MNEO44074_01889	MneoDSM44074_04811; MneoDSM44074_04833	MneoATCC25795_00788; MneoATCC25795_00810	D174_02915; D174_03055	MCOS44829_04377; MCOS44829_04413	Mcosme_02343; Mcosme_02379	MspURHB0044_06649; MspURHB0044_06684	MSMEG_0406	Rv0244c; Rv1467c	CCUG20998_00468
Cell surface components	GPL locus	fmt	MSMEG_0393	-	-	-	-	-	-	-	-	-	-	-	-	-	-	-	-	-	MSMEG_0393	Rv1523	-
Cell surface components	GPL locus	gap	MAP1418c	-	-	-	-	-	-	-	-	-	-	-	-	-	-	-	-	-	MSMEG_0403	Rv1517	CCUG20998_02250
Cell surface components	GPL locus	gap-like	MAP2236	MUCO_DSM_00272	MMUC_CSURP2099_02631	MmucoLZLC01_00618	Msp410_00281	Msp360MFT_04875	MPHOCA_00285	MmucoLZSF01_01954	Msp280_01514	CLUC14_03444	MAUBAG_00265	MNEO44074_01895	MneoDSM44074_04839	MneoATCC25795_00816	D174_03085	MCOS44829_04421	Mcosme_02387	MspURHB0044_06691	MSMEG_0413	-	-
Cell surface components	GPL locus	gtf1	Rv1526c	-	-	-	-	-	-	-	-	-	-	-	-	-	-	-	-	-	MSMEG_0389	Rv1526c	-
Cell surface components	GPL locus	gtf2	Rv1524	MUCO_DSM_02747	MMUC_CSURP2099_00159	MmucoLZLC01_05845	Msp410_01165	Msp360MFT_01869	MPHOCA_02514	MmucoLZSF01_04051	Msp280_01894	CLUC14_01992	MAUBAG_02856	MNEO44074_01123	MneoDSM44074_03319	MneoATCC25795_02388	D174_13580	MCOS44829_05543	Mcosme_02769	MspURHB0044_02895	MSMEG_0392; MSMEG_4740	Rv1524	CCUG20998_00138
Cell surface components	GPL locus	gtf3	MSMEG_0385	-	-	-	-	-	-	-	-	-	-	-	-	-	-	-	-	-	MSMEG_0385	-	CCUG20998_02251
Cell surface components	GPL locus	mbtH	MSMEG_0399	-	-	-	-	-	-	-	-	-	-	-	-	-	-	-	-	-	-	-	-
Cell surface components	GPL locus	mmpL4a	MAP1240c	MUCO_DSM_02079; MUCO_DSM_02535	MMUC_CSURP2099_00370; MMUC_CSURP2099_00825	MmucoLZLC01_00500; MmucoLZLC01_01306; MmucoLZLC01_04809	Msp410_05585	Msp360MFT_02046	MPHOCA_01815; MPHOCA_02293	MmucoLZSF01_03203; MmucoLZSF01_04327; MmucoLZSF01_05218	Msp280_00652; Msp280_01483; Msp280_03262	CLUC14_02395; CLUC14_02875	MAUBAG_02024; MAUBAG_02635	MNEO44074_00647; MNEO44074_02358; MNEO44074_02764; MNEO44074_05244	MneoDSM44074_00459; MneoDSM44074_01253; MneoDSM44074_02612; MneoDSM44074_04262	MneoATCC25795_00912; MneoATCC25795_01360; MneoATCC25795_03083; MneoATCC25795_03489	D174_02975; D174_05735; D174_07740; D174_18450	MCOS44829_03575; MCOS44829_05708; MCOS44829_05886	Mcosme_03620; Mcosme_03963; Mcosme_04146	-	MSMEG_0381; MSMEG_0463; MSMEG_1382	Rv0450c; Rv0676c	CCUG20998_02939; CCUG20998_03052; CCUG20998_03144; CCUG20998_03146; CCUG20998_03689
Cell surface components	GPL locus	mmpL4b	MAP1239c	MUCO_DSM_01491; MUCO_DSM_02848; MUCO_DSM_04175; MUCO_DSM_04200; MUCO_DSM_04326	MMUC_CSURP2099_00058; MMUC_CSURP2099_01414; MMUC_CSURP2099_04530; MMUC_CSURP2099_04656; MMUC_CSURP2099_04681	MmucoLZLC01_00164; MmucoLZLC01_00446; MmucoLZLC01_00574; MmucoLZLC01_02513; MmucoLZLC01_04979	Msp410_00226; Msp410_00455; Msp410_00592; Msp410_01885; Msp410_03384; Msp410_05068	Msp360MFT_01774; Msp360MFT_03106; Msp360MFT_03675; Msp360MFT_04174; Msp360MFT_04199; Msp360MFT_05681	MPHOCA_01261; MPHOCA_02594; MPHOCA_03900; MPHOCA_03933; MPHOCA_04059	MmucoLZSF01_01725; MmucoLZSF01_03965; MmucoLZSF01_04662	Msp280_01205; Msp280_01230; Msp280_01583; Msp280_01806; Msp280_03136	CLUC14_02023; CLUC14_02295; CLUC14_02321; CLUC14_03018; CLUC14_05592	MAUBAG_01354; MAUBAG_02926; MAUBAG_04158; MAUBAG_04183; MAUBAG_05716	MNEO44074_00925; MNEO44074_00977; MNEO44074_04029	MneoDSM44074_01340; MneoDSM44074_04269; MneoDSM44074_05173	MneoATCC25795_01891; MneoATCC25795_01943; MneoATCC25795_04002	D174_09675; D174_10005; D174_16630; D174_18485	MCOS44829_00409; MCOS44829_01319; MCOS44829_03840; MCOS44829_05353; MCOS44829_05762	Mcosme_00033; Mcosme_01358; Mcosme_04017; Mcosme_05768; Mcosme_06253	MspURHB0044_01844; MspURHB0044_04515; MspURHB0044_07218	MSMEG_0382; MSMEG_0576	Rv0402c; Rv0507; Rv2339	CCUG20998_00724
Cell surface components	GPL locus	mmpL10	Rv1183	MUCO_DSM_00270	MMUC_CSURP2099_02633	MmucoLZLC01_00616	Msp410_00283	Msp360MFT_04873	MPHOCA_00282; MPHOCA_05075	MmucoLZSF01_01952; MmucoLZSF01_04952	Msp280_01516	CLUC14_03446	-	MNEO44074_01893	MneoDSM44074_04837	MneoATCC25795_00814	D174_03075	MCOS44829_04418	Mcosme_02384	MspURHB0044_06688	MSMEG_0410	Rv1183; Rv1522c	-
Cell surface components	GPL locus	mmpS4	Rv0451c	-	-	-	-	-	-	-	-	-	MAUBAG_04159	-	-	-	-	MCOS44829_03839	Mcosme_06252	MspURHB0044_01845; MspURHB0044_07217	MSMEG_0226; MSMEG_0380; MSMEG_3495	Rv0451c	CCUG20998_00088; CCUG20998_00721; CCUG20998_00723; CCUG20998_01608; CCUG20998_03053
Cell surface components	GPL locus	mps1	Rv0101	MUCO_DSM_05408; MUCO_DSM_05715; MUCO_DSM_05716	MMUC_CSURP2099_03141; MMUC_CSURP2099_03142; MMUC_CSURP2099_03451	MmucoLZLC01_03412; MmucoLZLC01_03413	Msp410_04558; Msp410_04559	Msp360MFT_00964; Msp360MFT_00965	MPHOCA_05331; MPHOCA_05332	MmucoLZSF01_04658; MmucoLZSF01_04659	Msp280_02254	CLUC14_03855; CLUC14_03856	MAUBAG_05592; MAUBAG_05593	MNEO44074_01996	MneoDSM44074_03732	MneoATCC25795_00042	D174_00870	MCOS44829_04904; MCOS44829_06032; MCOS44829_06033	Mcosme_02556; Mcosme_02557; Mcosme_04217	MspURHB0044_00970; MspURHB0044_01808; MspURHB0044_06894	MSMEG_0400; MSMEG_2956; MSMEG_5739	Rv0101; Rv2590	CCUG20998_02423; CCUG20998_02863
Cell surface components	GPL locus	mps2	MSMEG_0402	-	-	MmucoLZLC01_01448	Msp410_04322	Msp360MFT_02388	MPHOCA_05076	MmucoLZSF01_04951	Msp280_00523	CLUC14_02120	MAUBAG_05352	-	-	-	-	MCOS44829_03848	Mcosme_06261	-	MSMEG_0402; MSMEG_3715	-	CCUG20998_00091
Cell surface components	GPL locus	papA3	Rv1182	MUCO_DSM_00269	MMUC_CSURP2099_02634	MmucoLZLC01_00615	Msp410_00284	Msp360MFT_04872	MPHOCA_00281	MmucoLZSF01_01951	Msp280_01517	CLUC14_03447	MAUBAG_00259	MNEO44074_01892	MneoDSM44074_04836	MneoATCC25795_00813	D174_03070	MCOS44829_04417	Mcosme_02383	MspURHB0044_02894; MspURHB0044_06687	MSMEG_0409	Rv1182	CCUG20998_02242
Cell surface components	GPL locus	pe	Rv1184c	MUCO_DSM_00271	MMUC_CSURP2099_02632	MmucoLZLC01_00617	Msp410_00282	Msp360MFT_04874	MPHOCA_00283	MmucoLZSF01_01953	Msp280_01515	CLUC14_03445	MAUBAG_00261	MNEO44074_01894	MneoDSM44074_04838	MneoATCC25795_00815	D174_03080	MCOS44829_04419	Mcosme_02385	MspURHB0044_06689	MSMEG_0412	Rv1184c	-
Cell surface components	GPL locus	pks	MAP2230c	MUCO_DSM_00268	MMUC_CSURP2099_02635	MmucoLZLC01_00614	Msp410_00285	Msp360MFT_04871	MPHOCA_00280	MmucoLZSF01_01950	Msp280_01518	CLUC14_03448	MAUBAG_00258; MAUBAG_00264	MNEO44074_01891	MneoDSM44074_04835	MneoATCC25795_00812	D174_03065	-	-	MspURHB0044_06686	MSMEG_0408	Rv1661	-
Cell surface components	GPL locus	rmlA	Rv0334	MUCO_DSM_00248; MUCO_DSM_00277	MMUC_CSURP2099_02626; MMUC_CSURP2099_02655	MmucoLZLC01_00593; MmucoLZLC01_00623	Msp410_00276; Msp410_00311	Msp360MFT_04850; Msp360MFT_04879	MPHOCA_00290	MmucoLZSF01_01959	Msp280_01509; Msp280_04092	CLUC14_03439; CLUC14_03850	MAUBAG_00235; MAUBAG_00270	MNEO44074_02670; MNEO44074_04654	MneoDSM44074_00632; MneoDSM44074_04207	MneoATCC25795_00699; MneoATCC25795_03177	D174_04320; D174_06295	MCOS44829_04433	Mcosme_02399	MspURHB0044_01051	MSMEG_0384; MSMEG_5983	Rv0334	CCUG20998_00565
Cell surface components	GPL locus	rmlB	MSMEG_0386	-	-	-	-	-	-	-	-	-	-	-	-	-	-	-	-	-	MSMEG_0386	Rv0536	-
Cell surface components	GPL locus	rmt2	MSMEG_0387	-	-	-	-	-	-	-	-	-	-	-	-	-	-	-	-	-	MSMEG_0387	-	-
Cell surface components	GPL locus	rmt3	MSMEG_0391	-	-	-	-	-	-	-	-	-	-	-	-	-	-	-	-	-	MSMEG_0391	-	-
Cell surface components	GPL locus	rmt4	MSMEG_0388	-	-	-	Msp410_00304	-	-	-	Msp280_04085	CLUC14_03467	-	-	-	-	-	-	-	-	MSMEG_0388	-	-
Cell surface components	Heparin-binding hemagglutinin	hbhA	Rv0475	MUCO_DSM_04834	MMUC_CSURP2099_04024	MmucoLZLC01_01766	Msp410_01535	Msp360MFT_02513	MPHOCA_04568	MmucoLZSF01_03711	Msp280_04594	CLUC14_04659	MAUBAG_04877	MNEO44074_02844	MneoDSM44074_05089	MneoATCC25795_03004	D174_05335	MCOS44829_01938	Mcosme_00461	MspURHB0044_02040	MSMEG_0919	Rv0475	CCUG20998_00748
Cell surface components	Lipoprotein	lprG	Rv1411c	MUCO_DSM_02664	MMUC_CSURP2099_00242	MmucoLZLC01_00966	Msp410_00965	Msp360MFT_02961	MPHOCA_02424	MmucoLZSF01_03480	Msp280_03983	CLUC14_00394	MAUBAG_02763	MNEO44074_00006	MneoDSM44074_03229	MneoATCC25795_02861	D174_13115	MCOS44829_04798	Mcosme_02311	MspURHB0044_01238	MSMEG_3070	Rv1270c; Rv1411c	CCUG20998_02120
Cell surface components	Methyltransferase	mmaA4	Rv0642c	MUCO_DSM_00481; MUCO_DSM_04665; MUCO_DSM_04849	MMUC_CSURP2099_02421; MMUC_CSURP2099_04009; MMUC_CSURP2099_04191	MmucoLZLC01_01109; MmucoLZLC01_01746; MmucoLZLC01_05186	Msp410_01551; Msp410_01787; Msp410_02732	Msp360MFT_00409; Msp360MFT_02497; Msp360MFT_02682	MPHOCA_00518; MPHOCA_04408; MPHOCA_04588	MmucoLZSF01_00974; MmucoLZSF01_01697; MmucoLZSF01_03731; MmucoLZSF01_05819	Msp280_00011; Msp280_04758	CLUC14_00661; CLUC14_05321	MAUBAG_00389; MAUBAG_04625; MAUBAG_04892	MNEO44074_02650	MneoDSM44074_00612	MneoATCC25795_03197	D174_06370	-	-	MspURHB0044_01659	-	Rv0642c	CCUG20998_00923
Cell surface components	Mycolic acid trans-cyclopropane synthetase	cmaA2	Rv0503c	MUCO_DSM_04848	MMUC_CSURP2099_04010	-	Msp410_01550	-	-	-	-	-	-	-	-	-	D174_06375	-	-	MspURHB0044_01658	MSMEG_1203	Rv0503c; Rv0643c; Rv0644c	CCUG20998_00778
Cell surface components	MymA operon	adhD	Rv3086	MUCO_DSM_03495; MUCO_DSM_04235	MMUC_CSURP2099_04621; MMUC_CSURP2099_05364	MmucoLZLC01_02601; MmucoLZLC01_03715	Msp410_00621; Msp410_02532; Msp410_04649; Msp410_04650	Msp360MFT_04522; Msp360MFT_05518	MPHOCA_03387; MPHOCA_03956	MmucoLZSF01_03115; MmucoLZSF01_05746	Msp280_01253; Msp280_02888	CLUC14_00845; CLUC14_02272; CLUC14_04508	MAUBAG_03501; MAUBAG_05910	MNEO44074_04820	MneoDSM44074_00118	MneoATCC25795_00616	D174_24560	MCOS44829_03155	Mcosme_02894	MspURHB0044_03431; MspURHB0044_04062; MspURHB0044_05101; MspURHB0044_05939	MSMEG_3388	Rv0221; Rv3086	CCUG20998_00118; CCUG20998_00228; CCUG20998_03952
Cell surface components	MymA operon	chp	Rv3087	-	-	-	-	-	-	-	-	-	-	-	-	-	-	-	-	-	-	Rv3087	CCUG20998_02497
Cell surface components	MymA operon	fadD13	Rv3089	-	-	-	-	-	-	-	-	-	-	-	-	-	-	-	-	-	-	Rv3089	CCUG20998_01859; CCUG20998_02495
Cell surface components	MymA operon	lipR	Rv3084	-	-	-	-	-	-	-	-	-	-	-	-	-	-	-	-	-	-	Rv3084	-
Cell surface components	MymA operon	mymA	Rv3083	-	-	-	-	-	-	MmucoLZSF01_00978	-	-	-	MNEO44074_03166	MneoDSM44074_01718	MneoATCC25795_01554	D174_21115	-	-	MspURHB0044_02187	MSMEG_6440	Rv3083	-
Cell surface components	MymA operon	sadH	Rv3085	-	-	-	-	-	MPHOCA_04116	-	Msp280_01545	CLUC14_00555	MAUBAG_01936	-	-	-	-	-	-	-	-	Rv1245c; Rv3085	-
Cell surface components	MymA operon	tgs4	Rv3088	-	-	-	-	-	-	-	-	-	-	-	-	-	-	-	-	-	-	Rv3088	CCUG20998_02496
Cell surface components	PDIM (phthiocerol dimycocerosate) and PGL (phenolic glycolipid) biosynthesis and transport	Undetermined	Rv2956	-	-	-	-	-	-	-	-	-	-	-	-	-	-	-	-	-	-	Rv1513; Rv2956	-
Cell surface components	PDIM (phthiocerol dimycocerosate) and PGL (phenolic glycolipid) biosynthesis and transport	Undetermined	Rv2957	-	-	-	-	-	-	-	-	-	-	-	-	-	-	-	-	-	-	Rv2957	-
Cell surface components	PDIM (phthiocerol dimycocerosate) and PGL (phenolic glycolipid) biosynthesis and transport	Undetermined	Rv2952	-	-	-	-	-	-	-	-	-	-	-	-	-	-	-	-	MspURHB0044_05715	-	Rv2952	CCUG20998_01678; CCUG20998_03041
Cell surface components	PDIM (phthiocerol dimycocerosate) and PGL (phenolic glycolipid) biosynthesis and transport	Undetermined	Rv2962c	-	-	-	-	-	-	-	-	-	-	-	-	-	-	-	-	-	-	Rv2962c	CCUG20998_01666
Cell surface components	PDIM (phthiocerol dimycocerosate) and PGL (phenolic glycolipid) biosynthesis and transport	Undetermined	Rv2953	MUCO_DSM_01615	MMUC_CSURP2099_01291	MmucoLZLC01_02180	Msp410_03504	Msp360MFT_03552	MPHOCA_01367; MPHOCA_03472	MmucoLZSF01_02079	-	-	-	MNEO44074_02511; MNEO44074_04192	MneoDSM44074_00646; MneoDSM44074_00727	MneoATCC25795_03336; MneoATCC25795_04165	D174_07110; D174_19195	-	-	-	MSMEG_4632	Rv2449c; Rv2953	CCUG20998_01668
Cell surface components	PDIM (phthiocerol dimycocerosate) and PGL (phenolic glycolipid) biosynthesis and transport	Undetermined	Rv2951c	-	-	MmucoLZLC01_00087	-	-	MPHOCA_03293	MmucoLZSF01_02448	Msp280_00929	CLUC14_03166	-	-	-	-	-	MCOS44829_01823	Mcosme_00577	MspURHB0044_01742	-	Rv2951c	CCUG20998_01669
Cell surface components	PDIM (phthiocerol dimycocerosate) and PGL (phenolic glycolipid) biosynthesis and transport	Undetermined	Rv2949c	MUCO_DSM_05394	MMUC_CSURP2099_03465	MmucoLZLC01_04996	Msp410_04308	Msp360MFT_02374	-	-	-	-	MAUBAG_00262; MAUBAG_05341	-	-	-	-	-	-	-	-	Rv2949c	CCUG20998_01671
Cell surface components	PDIM (phthiocerol dimycocerosate) and PGL (phenolic glycolipid) biosynthesis and transport	Undetermined	Rv2954c	-	-	-	-	-	-	-	-	-	-	-	-	-	-	-	-	-	-	Rv2954c	-
Cell surface components	PDIM (phthiocerol dimycocerosate) and PGL (phenolic glycolipid) biosynthesis and transport	Undetermined	Rv2955c	-	-	-	-	-	-	-	-	-	-	-	-	-	-	-	-	-	-	Rv2955c	-
Cell surface components	PDIM (phthiocerol dimycocerosate) and PGL (phenolic glycolipid) biosynthesis and transport	Undetermined	Rv2958c	-	-	-	-	-	-	-	-	-	-	-	-	-	-	-	-	-	-	Rv2958c	-
Cell surface components	PDIM (phthiocerol dimycocerosate) and PGL (phenolic glycolipid) biosynthesis and transport	Undetermined	Rv2959c	-	-	-	-	-	-	-	-	-	-	-	-	-	-	-	-	-	-	Rv2959c	-
Cell surface components	PDIM (phthiocerol dimycocerosate) and PGL (phenolic glycolipid) biosynthesis and transport	ddrA	Rv2936	MUCO_DSM_02773	MMUC_CSURP2099_00133	MmucoLZLC01_03365	Msp410_01143	Msp360MFT_01847	MPHOCA_02522	MmucoLZSF01_04530	Msp280_01868	CLUC14_01966	MAUBAG_02878	MNEO44074_01141	MneoDSM44074_03337	MneoATCC25795_02370	D174_13665	MCOS44829_01848; MCOS44829_05561; MCOS44829_05624	Mcosme_00552; Mcosme_02787; Mcosme_04976	MspURHB0044_02900; MspURHB0044_04481	-	Rv2936	CCUG20998_01683
Cell surface components	PDIM (phthiocerol dimycocerosate) and PGL (phenolic glycolipid) biosynthesis and transport	ddrB	Rv2937	-	-	-	-	-	-	-	-	-	MAUBAG_02877	MNEO44074_01140	MneoDSM44074_03336	MneoATCC25795_02371	-	MCOS44829_01849	Mcosme_00551	MspURHB0044_02899	-	Rv2937	CCUG20998_01682
Cell surface components	PDIM (phthiocerol dimycocerosate) and PGL (phenolic glycolipid) biosynthesis and transport	drrC	Rv2938	-	-	-	-	-	-	-	-	-	-	-	-	-	-	MCOS44829_01850	Mcosme_00550	-	-	Rv2938	CCUG20998_01681
Cell surface components	PDIM (phthiocerol dimycocerosate) and PGL (phenolic glycolipid) biosynthesis and transport	fadD22	Rv2948c	-	-	-	-	-	-	-	-	-	MAUBAG_00263	-	-	-	-	-	-	-	-	Rv2948c	CCUG20998_00093; CCUG20998_01672
Cell surface components	PDIM (phthiocerol dimycocerosate) and PGL (phenolic glycolipid) biosynthesis and transport	fadD26	Rv2930	-	-	-	-	-	-	-	-	-	-	-	-	-	-	-	-	-	-	Rv2930	CCUG20998_01689
Cell surface components	PDIM (phthiocerol dimycocerosate) and PGL (phenolic glycolipid) biosynthesis and transport	fadD28	Rv2941	MUCO_DSM_02750	MMUC_CSURP2099_00156	MmucoLZLC01_05842	Msp410_01162	Msp360MFT_01866	MPHOCA_02523	MmucoLZSF01_04054	Msp280_01891	CLUC14_01989	MAUBAG_02858	MNEO44074_01120	MneoDSM44074_03316	MneoATCC25795_02391	-	MCOS44829_03851	Mcosme_06264	MspURHB0044_02902	MSMEG_4731	Rv1521; Rv1529; Rv2941	CCUG20998_01676
Cell surface components	PDIM (phthiocerol dimycocerosate) and PGL (phenolic glycolipid) biosynthesis and transport	fadD29	Rv2950c	-	-	-	-	-	-	-	-	-	-	-	-	-	-	-	-	-	-	Rv2950c	CCUG20998_01670
Cell surface components	PDIM (phthiocerol dimycocerosate) and PGL (phenolic glycolipid) biosynthesis and transport	lppx	Rv2945c	-	-	-	-	-	-	-	-	-	-	-	-	-	-	-	-	-	-	Rv2945c	CCUG20998_01674
Cell surface components	PDIM (phthiocerol dimycocerosate) and PGL (phenolic glycolipid) biosynthesis and transport	mas	Rv2940c	-	-	-	-	-	-	-	-	-	-	-	-	-	-	-	-	-	-	Rv2940c	CCUG20998_01679
Cell surface components	PDIM (phthiocerol dimycocerosate) and PGL (phenolic glycolipid) biosynthesis and transport	mmpL7	Rv2942	-	-	-	-	-	-	-	-	-	-	-	-	-	-	-	-	-	-	Rv2942	CCUG20998_01675
Cell surface components	PDIM (phthiocerol dimycocerosate) and PGL (phenolic glycolipid) biosynthesis and transport	papA5	Rv2939	-	-	-	-	-	-	-	-	-	-	-	-	-	-	-	-	-	-	Rv2939	CCUG20998_01680
Cell surface components	PDIM (phthiocerol dimycocerosate) and PGL (phenolic glycolipid) biosynthesis and transport	pks1	Rv2946c	-	-	-	-	-	-	-	-	-	-	-	-	-	-	-	-	-	-	Rv2946c	-
Cell surface components	PDIM (phthiocerol dimycocerosate) and PGL (phenolic glycolipid) biosynthesis and transport	pks15	Rv2947c	MUCO_DSM_05395	MMUC_CSURP2099_03464	MmucoLZLC01_04997	Msp410_04309	Msp360MFT_02375	-	-	-	-	MAUBAG_05342	-	-	-	-	-	-	-	-	Rv2947c	CCUG20998_00095; CCUG20998_02374; CCUG20998_02987; CCUG20998_03729; CCUG20998_03730
Cell surface components	PDIM (phthiocerol dimycocerosate) and PGL (phenolic glycolipid) biosynthesis and transport	pks15/1	MUL_2005	-	-	-	-	-	-	-	-	-	-	-	-	-	-	-	-	-	-	Rv1662	CCUG20998_00094; CCUG20998_02988
Cell surface components	PDIM (phthiocerol dimycocerosate) and PGL (phenolic glycolipid) biosynthesis and transport	ppsA	Rv2931	-	-	-	-	-	-	-	-	-	-	-	-	-	-	-	-	-	-	Rv2931	CCUG20998_01688
Cell surface components	PDIM (phthiocerol dimycocerosate) and PGL (phenolic glycolipid) biosynthesis and transport	ppsB	Rv2932	-	-	-	-	-	-	-	-	-	-	-	-	-	-	-	-	-	-	Rv2932	CCUG20998_01687
Cell surface components	PDIM (phthiocerol dimycocerosate) and PGL (phenolic glycolipid) biosynthesis and transport	ppsC	Rv2933	-	-	-	-	-	-	-	-	-	-	-	-	-	-	-	-	-	-	Rv2933	CCUG20998_01686
Cell surface components	PDIM (phthiocerol dimycocerosate) and PGL (phenolic glycolipid) biosynthesis and transport	ppsD	Rv2934	-	-	-	-	-	-	-	-	-	-	-	-	-	-	-	-	-	-	Rv2934	CCUG20998_01685
Cell surface components	PDIM (phthiocerol dimycocerosate) and PGL (phenolic glycolipid) biosynthesis and transport	ppsE	Rv2935	-	-	-	-	-	-	-	-	-	-	-	-	-	-	-	-	-	-	Rv2935	CCUG20998_01684
Cell surface components	PDIM (phthiocerol dimycocerosate) and PGL (phenolic glycolipid) biosynthesis and transport	tesA	Rv2928	-	-	-	-	-	-	-	-	-	-	-	-	-	-	-	-	-	-	Rv2928	CCUG20998_01691
Cell surface components	Potassium/proton antiporter	kefB	Rv3236c	-	-	-	-	-	-	-	-	-	-	-	-	-	-	MCOS44829_02672	Mcosme_03379	-	MSMEG_3664	Rv3236c	CCUG20998_01264
Cell surface components	Proximal cyclopropane synthase of alpha mycolates	pcaA	Rv0470c	MUCO_DSM_04839	MMUC_CSURP2099_04019	MmucoLZLC01_01761	Msp410_01540	Msp360MFT_02508	MPHOCA_04574; MPHOCA_04587	MmucoLZSF01_03716; MmucoLZSF01_03730	Msp280_04588	CLUC14_04653	MAUBAG_04882; MAUBAG_04891	-	-	-	D174_05310	MCOS44829_01944	Mcosme_00455	MspURHB0044_01867; MspURHB0044_01868; MspURHB0044_04805	MSMEG_0902; MSMEG_1205; MSMEG_1350; MSMEG_3538	Rv0469; Rv0470c; Rv0645c; Rv3392c	CCUG20998_00744
Cell surface components	Sulfolipid-1 biosynthesis and transport	mmpL8	Rv3823c	MUCO_DSM_02748	MMUC_CSURP2099_00158	MmucoLZLC01_05844	Msp410_01164	Msp360MFT_01868	MPHOCA_02515	MmucoLZSF01_04052	Msp280_01893	CLUC14_01991	MAUBAG_02857	MNEO44074_01135	MneoDSM44074_03331	MneoATCC25795_02376	D174_13635	MCOS44829_05555	Mcosme_02781	MspURHB0044_02896	MSMEG_4741	Rv3823c	CCUG20998_02241
Cell surface components	Sulfolipid-1 biosynthesis and transport	papA1	Rv3824c	MUCO_DSM_02744	MMUC_CSURP2099_00162	MmucoLZLC01_05848	Msp410_01168	Msp360MFT_01872	MPHOCA_02511	MmucoLZSF01_04048	Msp280_01897	CLUC14_01995	MAUBAG_02853	MNEO44074_01117	MneoDSM44074_03313	MneoATCC25795_02394	D174_13550	MCOS44829_05538	Mcosme_02764	-	-	Rv3824c	CCUG20998_02253
Cell surface components	Sulfolipid-1 biosynthesis and transport	papA2	Rv3820c	-	-	-	-	-	-	-	-	-	-	-	-	-	-	-	-	-	MSMEG_4728	Rv3820c	-
Cell surface components	Sulfolipid-1 biosynthesis and transport	pks2	Rv3825c	MUCO_DSM_02743	MMUC_CSURP2099_00163	MmucoLZLC01_05849	Msp410_01169	Msp360MFT_01873	MPHOCA_02510	MmucoLZSF01_04047	Msp280_01898	CLUC14_01403	MAUBAG_02852	MNEO44074_01116	MneoDSM44074_03312	MneoATCC25795_02395	D174_13545	MCOS44829_05537	Mcosme_02763	-	-	Rv1181; Rv1527c; Rv3825c	-
Cell surface components	Sulfolipid-1 biosynthesis and transport	stf0	Rv0295c	MUCO_DSM_00346	MMUC_CSURP2099_02556	MmucoLZLC01_00693	Msp410_00810	Msp360MFT_05277	MPHOCA_00360	MmucoLZSF01_00946	Msp280_05047	CLUC14_03369	MAUBAG_00346	MNEO44074_03907	MneoDSM44074_03914	MneoATCC25795_00296	D174_03860	MCOS44829_06137	Mcosme_00175	MspURHB0044_01010	MSMEG_0630	Rv0295c	CCUG20998_04219
Cell surface components	Trehalose-recycling ABC transporter	chp1	Rv3822	-	-	-	-	-	-	-	-	-	-	-	-	-	-	-	-	-	-	Rv3822	-
Cell surface components	Trehalose-recycling ABC transporter	fad23	Rv3826	-	-	-	-	-	-	-	-	-	-	-	-	-	-	-	-	-	-	Rv3826	-
Cell surface components	Trehalose-recycling ABC transporter	icl2	Rv1915; Rv1916	MUCO_DSM_03035	MMUC_CSURP2099_05819	MmucoLZLC01_05469	Msp410_04922	Msp360MFT_01590	MPHOCA_02742	MmucoLZSF01_05277	Msp280_03669	CLUC14_01822	MAUBAG_01483	MNEO44074_00549	MneoDSM44074_02923	MneoATCC25795_01010	D174_16105	MCOS44829_02545	Mcosme_02146	MspURHB0044_03294	MSMEG_3706	Rv1915; Rv1916	CCUG20998_02727
Cell surface components	Trehalose-recycling ABC transporter	lpqY	Rv1235	MUCO_DSM_01249	MMUC_CSURP2099_01653	MmucoLZLC01_04711	Msp410_00123	Msp360MFT_02944	MPHOCA_03100	MmucoLZSF01_03326	Msp280_02014	CLUC14_05027	MAUBAG_01111	MNEO44074_03257	MneoDSM44074_01642	MneoATCC25795_01463	D174_20665	MCOS44829_05054	Mcosme_04620	MspURHB0044_02433	MSMEG_5061	Rv1235	CCUG20998_04169
Cell surface components	Trehalose-recycling ABC transporter	sap	Rv3821	-	-	-	-	-	-	-	-	-	-	-	-	-	-	-	-	-	-	Rv3821	-
Cell surface components	Trehalose-recycling ABC transporter	sugA	Rv1236	MUCO_DSM_01250	MMUC_CSURP2099_01652	MmucoLZLC01_04710	Msp410_00124	Msp360MFT_02943	MPHOCA_03099	MmucoLZSF01_03325	Msp280_02013	CLUC14_05028	MAUBAG_01112	MNEO44074_03258	MneoDSM44074_01643	MneoATCC25795_01462	D174_20660	MCOS44829_05055	Mcosme_04619	MspURHB0044_02434	MSMEG_5060	Rv1236; Rv2316	CCUG20998_04168
Cell surface components	Trehalose-recycling ABC transporter	sugB	Rv1237	MUCO_DSM_01251	MMUC_CSURP2099_01651	MmucoLZLC01_04709	Msp410_00125	Msp360MFT_02942	MPHOCA_03098	MmucoLZSF01_03324	Msp280_02012	CLUC14_05029	MAUBAG_01113	MNEO44074_03259	MneoDSM44074_01644	MneoATCC25795_01461	D174_20655	MCOS44829_05056	Mcosme_04618	MspURHB0044_02435	MSMEG_5059	Rv1237	CCUG20998_04167
Cell surface components	Trehalose-recycling ABC transporter	sugC	Rv1238	MUCO_DSM_01252	MMUC_CSURP2099_01650	MmucoLZLC01_04708	Msp410_00126	Msp360MFT_02941	MPHOCA_03097	MmucoLZSF01_03323	Msp280_02011	CLUC14_05030	MAUBAG_01114	MNEO44074_03260	MneoDSM44074_01645	MneoATCC25795_01460	D174_20650	MCOS44829_04558; MCOS44829_05057	Mcosme_00950; Mcosme_04617	MspURHB0044_00466; MspURHB0044_02164; MspURHB0044_02436; MspURHB0044_05340	MSMEG_0508; MSMEG_0518; MSMEG_5058; MSMEG_5571	Rv1238; Rv2038c	CCUG20998_04166
Copper uptake	Copper exporter	ctpV	Rv0969	MUCO_DSM_01301	MMUC_CSURP2099_01601	MmucoLZLC01_00570	Msp410_00179	Msp360MFT_02888	MPHOCA_03056	MmucoLZSF01_03283	Msp280_01971	CLUC14_00427	MAUBAG_01155; MAUBAG_02968; MAUBAG_02997	MNEO44074_00659	MneoDSM44074_02624	MneoATCC25795_03992	D174_20495	MCOS44829_03744; MCOS44829_05135	Mcosme_03555; Mcosme_06157	MspURHB0044_03923	MSMEG_5014	Rv0969	CCUG20998_00218; CCUG20998_04848
Iron uptake	ABC transporter	irtA	Rv1348	MUCO_DSM_01692	MMUC_CSURP2099_01215	MmucoLZLC01_02368	Msp410_03574	Msp360MFT_03476	MPHOCA_01433	MmucoLZSF01_00445	Msp280_02959	CLUC14_04401	-	MNEO44074_03280	MneoDSM44074_01495	MneoATCC25795_01440	D174_20550	MCOS44829_03461	Mcosme_03734	-	MSMEG_6554	Rv0194; Rv1348	CCUG20998_03991
Iron uptake	ABC transporter	irtB	Rv1349	MUCO_DSM_01693	MMUC_CSURP2099_01214	MmucoLZLC01_02367	Msp410_03575	Msp360MFT_03475	MPHOCA_01434	MmucoLZSF01_00444	Msp280_02958	CLUC14_04400	-	MNEO44074_03281	MneoDSM44074_01496	MneoATCC25795_01439	D174_20545	MCOS44829_03462	Mcosme_03733	-	MSMEG_6553	Rv1349	CCUG20998_03990
Iron uptake	Exochelin (smegmatis)	Undetermined	MSMEG_0016	-	-	-	-	-	-	-	-	-	-	-	-	-	-	-	-	MspURHB0044_03523	MSMEG_0016	-	-
Iron uptake	Exochelin (smegmatis)	Undetermined	MSMEG_0017	-	-	-	-	-	-	-	-	-	-	MNEO44074_00918	MneoDSM44074_05180	MneoATCC25795_01884	D174_10040	-	-	MspURHB0044_03524	MSMEG_0017	-	-
Iron uptake	Exochelin (smegmatis)	exiT	MSMEG_0018	-	-	-	-	-	-	-	-	-	-	MNEO44074_00917	MneoDSM44074_05181	MneoATCC25795_01883	D174_10045	-	-	MspURHB0044_03525	MSMEG_0018	-	-
Iron uptake	Exochelin (smegmatis)	fxbA	MSMEG_0014	MUCO_DSM_04652	MMUC_CSURP2099_04204	MmucoLZLC01_05199	Msp410_02745	Msp360MFT_02695	MPHOCA_04395	MmucoLZSF01_05806	Msp280_04771	CLUC14_05334	MAUBAG_04612	-	-	-	-	MCOS44829_05585	Mcosme_02811	MspURHB0044_03522	MSMEG_0014	-	-
Iron uptake	Exochelin (smegmatis)	fxbBC	MSMEG_0019	-	-	-	-	-	-	-	-	-	-	-	-	-	-	-	-	MspURHB0044_03526	MSMEG_0019	-	-
Iron uptake	Exochelin (smegmatis)	fxuA	MSMEG_0013*	-	-	-	-	-	-	-	-	-	-	-	-	-	-	-	-	-	-	-	-
Iron uptake	Exochelin (smegmatis)	fxuB	MSMEG_0015	-	-	-	-	-	-	-	-	-	-	MNEO44074_03794	MneoDSM44074_02172	MneoATCC25795_04514	D174_23765	-	-	MspURHB0044_03521	MSMEG_0015	-	-
Iron uptake	Exochelin (smegmatis)	fxuC	MSMEG_0012	-	-	-	-	-	-	-	-	-	-	MNEO44074_03792	MneoDSM44074_02174	MneoATCC25795_04516	D174_22790; D174_23755	-	-	MspURHB0044_03519	MSMEG_0012	-	-
Iron uptake	Exochelin (smegmatis)	fxuD	MSMEG_0020	-	-	-	-	-	-	-	-	-	-	MNEO44074_03795	MneoDSM44074_02171	MneoATCC25795_04513	D174_23770	-	-	MspURHB0044_03527	MSMEG_0020	-	-
Iron uptake	Heme uptake	Undetermined	Rv0203	MUCO_DSM_00174; MUCO_DSM_00175; MUCO_DSM_00782	MMUC_CSURP2099_02122; MMUC_CSURP2099_02728; MMUC_CSURP2099_02729	MmucoLZLC01_04879; MmucoLZLC01_05723; MmucoLZLC01_05724	Msp410_01032; Msp410_01033; Msp410_04053	Msp360MFT_00607; Msp360MFT_04774; Msp360MFT_04775	MPHOCA_00179; MPHOCA_00748	MmucoLZSF01_01327; MmucoLZSF01_04235	Msp280_00229; Msp280_04163; Msp280_05405	CLUC14_03778; CLUC14_04315; CLUC14_05736	MAUBAG_00157; MAUBAG_00158	MNEO44074_01549	MneoDSM44074_03842	MneoATCC25795_03833	D174_01405; D174_08105	MCOS44829_01786; MCOS44829_06195	Mcosme_00614; Mcosme_02659	MspURHB0044_04995; MspURHB0044_06607	MSMEG_0242	Rv0203	CCUG20998_00410; CCUG20998_01138
Iron uptake	Heme uptake	mmpL3	Rv0206c	MUCO_DSM_00180	MMUC_CSURP2099_02723	MmucoLZLC01_05729	Msp410_01038	Msp360MFT_04780	MPHOCA_00185	MmucoLZSF01_01321	Msp280_04157	CLUC14_03784	MAUBAG_00163	MNEO44074_01834	MneoDSM44074_04778	MneoATCC25795_00755	D174_02785	-	Mcosme_02667	MspURHB0044_06615	MSMEG_0250	Rv0206c	CCUG20998_00413
Iron uptake	Heme uptake	mmpL11	Rv0202c	MUCO_DSM_00173	MMUC_CSURP2099_02730	MmucoLZLC01_05722	Msp410_01031	Msp360MFT_04773	MPHOCA_00178	MmucoLZSF01_01328	Msp280_04164	CLUC14_03777	MAUBAG_00156	MNEO44074_01550	MneoDSM44074_03843	MneoATCC25795_03832	D174_01410	MCOS44829_06194	Mcosme_02658	MspURHB0044_06606	MSMEG_0241	Rv0202c	CCUG20998_00409
Iron uptake	Iron-dependent regulator	ideR	Rv2711	MUCO_DSM_02431	MMUC_CSURP2099_00474	MmucoLZLC01_01629	Msp410_05241	Msp360MFT_03210	MPHOCA_02172	MmucoLZSF01_02379	Msp280_03615	CLUC14_02777	MAUBAG_02342	MNEO44074_00218	MneoDSM44074_03376	MneoATCC25795_02646	D174_12020	MCOS44829_02269	Mcosme_01870	MspURHB0044_06208	MSMEG_2750	Rv2711	CCUG20998_01914
Iron uptake	Mycobactin	Undetermined	Rv1344	MUCO_DSM_03771	MMUC_CSURP2099_05087	MmucoLZLC01_04617	Msp410_03109	Msp360MFT_04030	MPHOCA_03549	MmucoLZSF01_02284	Msp280_02576	CLUC14_04139	-	MNEO44074_00935	MneoDSM44074_05163	MneoATCC25795_01901	D174_09945	MCOS44829_00370	Mcosme_01397	-	MSMEG_2132	Rv1344	CCUG20998_00163
Iron uptake	Mycobactin	fadD33	Rv1345	MUCO_DSM_03772	MMUC_CSURP2099_05086	MmucoLZLC01_04616	Msp410_03108	Msp360MFT_04031	MPHOCA_03550	MmucoLZSF01_02283	Msp280_02575	CLUC14_04140	-	MNEO44074_00936; MNEO44074_01042	MneoDSM44074_01406; MneoDSM44074_05162	MneoATCC25795_01902; MneoATCC25795_02008	D174_09355; D174_09940	MCOS44829_00371; MCOS44829_00488	Mcosme_01279; Mcosme_01396	-	MSMEG_2131	Rv1013; Rv1345	CCUG20998_00164; CCUG20998_03152; CCUG20998_04944
Iron uptake	Mycobactin	fadE14	Rv1346	MUCO_DSM_03773	MMUC_CSURP2099_05085	MmucoLZLC01_04615	Msp410_03107	Msp360MFT_04032	MPHOCA_03551	MmucoLZSF01_02282	Msp280_02574	CLUC14_04141; CLUC14_04481	-	MNEO44074_00937	MneoDSM44074_05161	MneoATCC25795_01903	D174_09935	MCOS44829_00372; MCOS44829_03154	Mcosme_01395; Mcosme_02895	-	MSMEG_2130	Rv0975c; Rv1346	-
Iron uptake	Mycobactin	mbtA	Rv2384	MUCO_DSM_01699	MMUC_CSURP2099_01208	MmucoLZLC01_02361	Msp410_03581	Msp360MFT_03469	MPHOCA_01440	MmucoLZSF01_00438	Msp280_02952	CLUC14_04394	MAUBAG_01658	MNEO44074_04119	MneoDSM44074_04078	MneoATCC25795_04092	D174_18815	MCOS44829_03464	Mcosme_03731	MspURHB0044_01491	MSMEG_4516	Rv2384	CCUG20998_03643
Iron uptake	Mycobactin	mbtB	Rv2383c	MUCO_DSM_01700	MMUC_CSURP2099_01207	MmucoLZLC01_02360	Msp410_03582	Msp360MFT_03468	MPHOCA_01441	MmucoLZSF01_00437	Msp280_02951	CLUC14_04393	MAUBAG_01659	MNEO44074_04118	MneoDSM44074_04077	MneoATCC25795_04091	D174_18810	MCOS44829_03465	Mcosme_03730	-	MSMEG_4515	Rv2383c	CCUG20998_03634
Iron uptake	Mycobactin	mbtC	Rv2382c	MUCO_DSM_01702	MMUC_CSURP2099_01205	MmucoLZLC01_03898	Msp410_03584	Msp360MFT_03466	MPHOCA_01443	MmucoLZSF01_00435	Msp280_02342; Msp280_02949	CLUC14_03512; CLUC14_04391	MAUBAG_01661	MNEO44074_04116; MNEO44074_04522	MneoDSM44074_04048; MneoDSM44074_04075	MneoATCC25795_00212; MneoATCC25795_04089	D174_00415; D174_18800	MCOS44829_03467	Mcosme_03728	-	MSMEG_4513	Rv1180; Rv2382c; Rv3800c	CCUG20998_00090; CCUG20998_03639
Iron uptake	Mycobactin	mbtD	Rv2381c	MUCO_DSM_01703	MMUC_CSURP2099_01203; MMUC_CSURP2099_01204	MmucoLZLC01_03897	Msp410_03585	Msp360MFT_03465	MPHOCA_01444	MmucoLZSF01_00434	Msp280_02948	CLUC14_04390	MAUBAG_01662	MNEO44074_04115	MneoDSM44074_04074	MneoATCC25795_04088	D174_18795	MCOS44829_03468	Mcosme_03727	-	MSMEG_4512	Rv2381c	CCUG20998_03640
Iron uptake	Mycobactin	mbtE	Rv2380c	MUCO_DSM_01704	MMUC_CSURP2099_01202	MmucoLZLC01_03896	Msp410_03586	Msp360MFT_03464	MPHOCA_01445	MmucoLZSF01_00433	Msp280_02947	CLUC14_04389	MAUBAG_01663	MNEO44074_04114	MneoDSM44074_04073	MneoATCC25795_04087	D174_18790; D174_24315	MCOS44829_03469	Mcosme_03726	-	MSMEG_4511	Rv2380c	CCUG20998_02673; CCUG20998_02748; CCUG20998_02750; CCUG20998_03056; CCUG20998_03636
Iron uptake	Mycobactin	mbtF	Rv2379c	MUCO_DSM_01705	MMUC_CSURP2099_01201	MmucoLZLC01_03895	Msp410_03587	Msp360MFT_03463	MPHOCA_01446	MmucoLZSF01_00432	Msp280_02946	CLUC14_04388	MAUBAG_01664	MNEO44074_04113	-	MneoATCC25795_04086	D174_18785; D174_24320	MCOS44829_03470	Mcosme_03725	-	MSMEG_4510	Rv2379c	CCUG20998_01208; CCUG20998_01412; CCUG20998_03499; CCUG20998_03635
Iron uptake	Mycobactin	mbtG	Rv2378c	MUCO_DSM_01706	MMUC_CSURP2099_01200	MmucoLZLC01_03894	Msp410_03588	Msp360MFT_03462	MPHOCA_01447	MmucoLZSF01_00431	Msp280_02945	CLUC14_04387	MAUBAG_01665	MNEO44074_04112	MneoDSM44074_04254	MneoATCC25795_04085	D174_18780	MCOS44829_03471	Mcosme_03724	-	MSMEG_4509	Rv2378c	CCUG20998_03642
Iron uptake	Mycobactin	mbtH	Rv2377c	MUCO_DSM_01707; MUCO_DSM_05409	MMUC_CSURP2099_01199; MMUC_CSURP2099_03450	MmucoLZLC01_01449; MmucoLZLC01_03893	Msp410_03589; Msp410_04323	Msp360MFT_02389; Msp360MFT_03461	MPHOCA_01448; MPHOCA_05077	MmucoLZSF01_00430; MmucoLZSF01_02683	Msp280_00522; Msp280_02944	CLUC14_02121; CLUC14_04386	MAUBAG_01666; MAUBAG_05353	MNEO44074_04111	MneoDSM44074_04253	MneoATCC25795_04084	D174_18775	MCOS44829_03472; MCOS44829_03847	Mcosme_03723; Mcosme_06260	-	MSMEG_0399; MSMEG_4508	Rv2377c	CCUG20998_00089; CCUG20998_02424; CCUG20998_03051; CCUG20998_03641
Iron uptake	Mycobactin	mbtI	Rv2386c	MUCO_DSM_01694	MMUC_CSURP2099_01213	MmucoLZLC01_02366	Msp410_03576	Msp360MFT_03474	MPHOCA_01435	MmucoLZSF01_00443	Msp280_02957	CLUC14_04399	MAUBAG_01654	-	-	-	-	MCOS44829_03463	Mcosme_03732	-	MSMEG_4524	Rv1609; Rv2386c	CCUG20998_03651
Iron uptake	Mycobactin	mbtJ	Rv2385	MUCO_DSM_04931	MMUC_CSURP2099_03927	-	Msp410_00024	Msp360MFT_01948	MPHOCA_04663	MmucoLZSF01_00394	Msp280_04975	CLUC14_01521	MAUBAG_04973	MNEO44074_02411	MneoDSM44074_01306	MneoATCC25795_03436	D174_07555	MCOS44829_02020	Mcosme_00379	MspURHB0044_01538	-	Rv2385	CCUG20998_03644
Iron uptake	Mycobactin	mbtK	Rv1347c	MUCO_DSM_03775	MMUC_CSURP2099_05083	MmucoLZLC01_04613	Msp410_03105	Msp360MFT_04034	MPHOCA_03553	MmucoLZSF01_02280	Msp280_02572	CLUC14_04143	MAUBAG_03809	MNEO44074_00938	MneoDSM44074_05160	MneoATCC25795_01904	D174_09930	MCOS44829_00373	Mcosme_01394	-	MSMEG_2128	Rv1347c	CCUG20998_01494
Lipid and fatty acid metabolism	FAS-II	kasB	Rv2246	MUCO_DSM_01820	MMUC_CSURP2099_01086	MmucoLZLC01_04559	Msp410_00516	Msp360MFT_05595	MPHOCA_01551	MmucoLZSF01_00271	Msp280_00176	CLUC14_02511	MAUBAG_01764	MNEO44074_05216	MneoDSM44074_04343	MneoATCC25795_01332	D174_18310	MCOS44829_01542; MCOS44829_03937	Mcosme_04559; Mcosme_05991	MspURHB0044_03451; MspURHB0044_04531; MspURHB0044_05474	MSMEG_1204; MSMEG_4328	Rv2245; Rv2246	CCUG20998_03220
Lipid and fatty acid metabolism	Isocitrate lyase	icl	Rv0467	MUCO_DSM_04841	MMUC_CSURP2099_04017	MmucoLZLC01_01759	Msp410_01542	Msp360MFT_02506	MPHOCA_04576	MmucoLZSF01_03718	Msp280_04586	CLUC14_04651	MAUBAG_04884	MNEO44074_02851	MneoDSM44074_05082	MneoATCC25795_02997	D174_05300	MCOS44829_01946	Mcosme_00453	MspURHB0044_02047	MSMEG_0911	Rv0467	CCUG20998_00740
Lipid and fatty acid metabolism	Lipase	lipF	Rv3487c	MUCO_DSM_01038	MMUC_CSURP2099_01864	MmucoLZLC01_00990	Msp410_03807	Msp360MFT_00135	MPHOCA_00987	MmucoLZSF01_00492	Msp280_02212	CLUC14_00919	MAUBAG_00912	MNEO44074_03058	MneoDSM44074_01801	MneoATCC25795_01662	D174_21575	MCOS44829_05441	Mcosme_04851	MspURHB0044_05145	MSMEG_5271	Rv1076; Rv3487c	-
Lipid and fatty acid metabolism	Lipid phosphatase	sapM	Rv3310	-	-	-	-	-	-	-	-	-	-	-	-	-	-	-	-	-	-	Rv3310	CCUG20998_01174
Lipid and fatty acid metabolism	Pantothenate synthesis	panC	Rv3602c	MUCO_DSM_05198	MMUC_CSURP2099_03661	MmucoLZLC01_06013	Msp410_04193	Msp360MFT_02257	MPHOCA_04934	MmucoLZSF01_05823	Msp280_01391	CLUC14_00650	MAUBAG_05232	MNEO44074_04727	MneoDSM44074_00218	MneoATCC25795_00523	D174_24985	MCOS44829_01138	Mcosme_05587	MspURHB0044_01306	MSMEG_6097	Rv3602c	CCUG20998_05092
Lipid and fatty acid metabolism	Pantothenate synthesis	panD	Rv3601c	MUCO_DSM_05197	MMUC_CSURP2099_03662	MmucoLZLC01_06012	Msp410_04192	Msp360MFT_02256	MPHOCA_04933	MmucoLZSF01_05824	Msp280_01392	CLUC14_00651	MAUBAG_05231	MNEO44074_00920; MNEO44074_04728	MneoDSM44074_00217; MneoDSM44074_05178	MneoATCC25795_00524; MneoATCC25795_01886	D174_10030; D174_24980	MCOS44829_01137	Mcosme_05586	MspURHB0044_01305; MspURHB0044_03528	MSMEG_0021	Rv3601c	CCUG20998_03057; CCUG20998_05091
Lipid and fatty acid metabolism	Phospholipases C	plcA	Rv2351c	-	-	-	-	-	-	-	-	-	-	-	-	-	-	-	-	-	-	Rv2351c	CCUG20998_00257; CCUG20998_03602
Lipid and fatty acid metabolism	Phospholipases C	plcB	Rv2350c	-	-	-	-	-	-	-	-	-	-	-	-	-	-	-	-	-	-	Rv2350c	CCUG20998_03444; CCUG20998_03760
Lipid and fatty acid metabolism	Phospholipases C	plcC	Rv2349c	-	-	-	-	-	-	-	-	-	MAUBAG_03888	-	-	-	-	-	-	-	-	Rv2349c	CCUG20998_03601
Lipid and fatty acid metabolism	Phospholipases C	plcD	Rv1755c	-	-	-	-	-	-	-	-	-	-	-	-	-	-	-	-	-	-	-	CCUG20998_01377; CCUG20998_04692
Magnesium uptake	Magnesium transport	mgtC	Rv1811	MUCO_DSM_01830	MMUC_CSURP2099_01076	-	Msp410_00528	Msp360MFT_05608	MPHOCA_01561	MmucoLZSF01_01802	Msp280_00143	CLUC14_02501	MAUBAG_00602; MAUBAG_02416	MNEO44074_01813	MneoDSM44074_04758	MneoATCC25795_04896	D174_02680	MCOS44829_05070	Mcosme_04604	MspURHB0044_02311	-	Rv1811	CCUG20998_02593
Mammalian cell entry (mce) operons	Mce1	mce1A	Rv0169	MUCO_DSM_00129; MUCO_DSM_01001; MUCO_DSM_05872	MMUC_CSURP2099_01901; MMUC_CSURP2099_02776; MMUC_CSURP2099_02984	MmucoLZLC01_00132; MmucoLZLC01_01994; MmucoLZLC01_02492; MmucoLZLC01_03027; MmucoLZLC01_05677	Msp410_00985; Msp410_02352; Msp410_03771; Msp410_05048	Msp360MFT_00099; Msp360MFT_01120; Msp360MFT_04727	MPHOCA_00132; MPHOCA_00951	MmucoLZSF01_00285; MmucoLZSF01_03800	Msp280_01167; Msp280_02247; Msp280_04206; Msp280_04399	CLUC14_00883; CLUC14_02736; CLUC14_03732	MAUBAG_00108; MAUBAG_00876; MAUBAG_05733	MNEO44074_00540; MNEO44074_01590	MneoDSM44074_02914; MneoDSM44074_05277	MneoATCC25795_01019; MneoATCC25795_03792	D174_01625; D174_16060	MCOS44829_05965; MCOS44829_06154	Mcosme_02489; Mcosme_02618	-	MSMEG_0134; MSMEG_6540	Rv0169	CCUG20998_00378
Mammalian cell entry (mce) operons	Mce1	mce1B	Rv0170	MUCO_DSM_00130	MMUC_CSURP2099_02775	MmucoLZLC01_05678	Msp410_00986	Msp360MFT_04728	MPHOCA_00133	MmucoLZSF01_03799	Msp280_04205	CLUC14_03733	MAUBAG_00109	MNEO44074_01589	MneoDSM44074_05276	MneoATCC25795_03793	D174_01620	MCOS44829_06155	Mcosme_02619	MspURHB0044_06559	MSMEG_0135	Rv0170	CCUG20998_00379
Mammalian cell entry (mce) operons	Mce1	mce1C	Rv0171	MUCO_DSM_00131	MMUC_CSURP2099_02774	MmucoLZLC01_05679	Msp410_00987	Msp360MFT_04729	MPHOCA_00134	MmucoLZSF01_03798	Msp280_04204	CLUC14_03734	MAUBAG_00110	MNEO44074_01588	MneoDSM44074_05275	MneoATCC25795_03794	D174_01615	MCOS44829_06156	Mcosme_02620	-	MSMEG_0136	Rv0171	CCUG20998_00380
Mammalian cell entry (mce) operons	Mce1	mce1D	Rv0172	MUCO_DSM_00132	MMUC_CSURP2099_02773	MmucoLZLC01_05680	Msp410_00988	Msp360MFT_04730	MPHOCA_00135	MmucoLZSF01_03797	Msp280_04203	CLUC14_03735	MAUBAG_00111	MNEO44074_01587	-	MneoATCC25795_03795	D174_01610	MCOS44829_06157	Mcosme_02621	-	MSMEG_0137	Rv0172	CCUG20998_00381
Mammalian cell entry (mce) operons	Mce1	mce1E	Rv0173	MUCO_DSM_00133	MMUC_CSURP2099_02772	MmucoLZLC01_05681	Msp410_00989	Msp360MFT_04731	MPHOCA_00136	MmucoLZSF01_03796	Msp280_04202	CLUC14_03736	MAUBAG_00112	MNEO44074_01586	MneoDSM44074_00071; MneoDSM44074_00072	MneoATCC25795_03796	D174_01605	-	-	-	MSMEG_0138	Rv0173	CCUG20998_00382
Mammalian cell entry (mce) operons	Mce1	mce1F	Rv0174	MUCO_DSM_00134	MMUC_CSURP2099_02771	MmucoLZLC01_05682	Msp410_00990	Msp360MFT_04732	MPHOCA_00137	MmucoLZSF01_03795	Msp280_04201	CLUC14_03737	MAUBAG_00113	MNEO44074_01585	MneoDSM44074_00070; MneoDSM44074_00073	MneoATCC25795_03797	D174_01600	MCOS44829_06159	Mcosme_02623	MspURHB0044_06563	MSMEG_0139	Rv0174	CCUG20998_00383
Mammalian cell entry (mce) operons	Mce2	mce2A	Rv0589	-	-	-	-	-	-	-	-	-	-	MNEO44074_03773	MneoDSM44074_02193	MneoATCC25795_04535	D174_23660	MCOS44829_00889	Mcosme_05338	MspURHB0044_05753; MspURHB0044_06558; MspURHB0044_06722; MspURHB0044_06792	MSMEG_5818	Rv0589	CCUG20998_04855
Mammalian cell entry (mce) operons	Mce2	mce2B	Rv0590	-	-	-	-	-	-	-	-	-	-	-	-	-	-	-	-	-	-	-	-
Mammalian cell entry (mce) operons	Mce2	mce2C	Rv0591	-	-	-	-	-	-	-	-	-	-	-	-	-	-	-	-	MspURHB0044_06560	-	Rv0591	-
Mammalian cell entry (mce) operons	Mce2	mce2D	Rv0592	-	-	-	-	-	-	-	-	-	-	-	-	-	-	-	-	MspURHB0044_06561	-	Rv0592	-
Mammalian cell entry (mce) operons	Mce2	mce2E	Rv0593	-	-	-	-	-	-	-	-	-	-	-	-	-	-	MCOS44829_06158	Mcosme_02622	MspURHB0044_06562	-	Rv0593	-
Mammalian cell entry (mce) operons	Mce2	mce2F	Rv0594	-	-	-	-	-	-	-	-	-	-	-	-	-	-	-	-	-	-	Rv0594	-
Mammalian cell entry (mce) operons	Mce3	mce3A	Rv1966	MUCO_DSM_01862; MUCO_DSM_05775	MMUC_CSURP2099_01044; MMUC_CSURP2099_03082	MmucoLZLC01_01899; MmucoLZLC01_02431; MmucoLZLC01_05312	Msp410_00351; Msp410_00566; Msp410_04657	Msp360MFT_00703; Msp360MFT_01024; Msp360MFT_05640	MPHOCA_01600; MPHOCA_05379; MPHOCA_05548	MmucoLZSF01_00310; MmucoLZSF01_04196	Msp280_00507; Msp280_02471; Msp280_04494	CLUC14_02465; CLUC14_02562; CLUC14_03909	MAUBAG_01797; MAUBAG_05647	MNEO44074_00639; MNEO44074_03126; MNEO44074_03728	MneoDSM44074_02239; MneoDSM44074_02604	MneoATCC25795_00920; MneoATCC25795_01594; MneoATCC25795_04580	D174_13795; D174_16565; D174_21305; D174_23435	MCOS44829_00825; MCOS44829_05802	Mcosme_04785; Mcosme_05274	MspURHB0044_00159; MspURHB0044_00650; MspURHB0044_01628; MspURHB0044_03638; MspURHB0044_04221; MspURHB0044_04350; MspURHB0044_05647; MspURHB0044_06850	MSMEG_0346	Rv1966	CCUG20998_02808; CCUG20998_04007
Mammalian cell entry (mce) operons	Mce3	mce3B	Rv1967	MUCO_DSM_01863; MUCO_DSM_05774	MMUC_CSURP2099_01043; MMUC_CSURP2099_03083	MmucoLZLC01_01898; MmucoLZLC01_02432; MmucoLZLC01_05313	Msp410_00350; Msp410_00567; Msp410_04658	Msp360MFT_00702; Msp360MFT_01023; Msp360MFT_05641	MPHOCA_01601; MPHOCA_05378; MPHOCA_05547	MmucoLZSF01_04197	Msp280_00506; Msp280_02472; Msp280_04495	CLUC14_02464; CLUC14_02561; CLUC14_03908	MAUBAG_01798; MAUBAG_05646	MNEO44074_00638; MNEO44074_03127; MNEO44074_03727	MneoDSM44074_01679; MneoDSM44074_02240; MneoDSM44074_02603	MneoATCC25795_00921; MneoATCC25795_01593; MneoATCC25795_04581	D174_13800; D174_16560; D174_21300; D174_23430	MCOS44829_00824; MCOS44829_05803	Mcosme_04784; Mcosme_05273	MspURHB0044_00158; MspURHB0044_00649; MspURHB0044_01627; MspURHB0044_03637; MspURHB0044_04220; MspURHB0044_04349; MspURHB0044_05646; MspURHB0044_06851	MSMEG_0347	Rv1967	CCUG20998_02809; CCUG20998_04008
Mammalian cell entry (mce) operons	Mce3	mce3C	Rv1968	MUCO_DSM_01864; MUCO_DSM_05773	MMUC_CSURP2099_01042; MMUC_CSURP2099_03084	MmucoLZLC01_01897; MmucoLZLC01_02433; MmucoLZLC01_05314	Msp410_00349; Msp410_00568; Msp410_04659	Msp360MFT_00701; Msp360MFT_01022; Msp360MFT_05642	MPHOCA_01602; MPHOCA_05377; MPHOCA_05546	MmucoLZSF01_04198	Msp280_00505; Msp280_02473; Msp280_04496	CLUC14_02463; CLUC14_02560; CLUC14_03907	MAUBAG_01799; MAUBAG_05645	MNEO44074_00637; MNEO44074_03128; MNEO44074_03726	MneoDSM44074_01680; MneoDSM44074_02241; MneoDSM44074_02602	MneoATCC25795_00922; MneoATCC25795_01592; MneoATCC25795_04582	D174_13805; D174_16555; D174_21295; D174_23425	MCOS44829_00823; MCOS44829_05804	Mcosme_04783; Mcosme_05272	MspURHB0044_00157; MspURHB0044_00648; MspURHB0044_01626; MspURHB0044_03636; MspURHB0044_04219; MspURHB0044_04348; MspURHB0044_05645; MspURHB0044_06852	MSMEG_0348	Rv1968	CCUG20998_02810; CCUG20998_04009
Mammalian cell entry (mce) operons	Mce3	mce3D	Rv1969	MUCO_DSM_01865; MUCO_DSM_05772	MMUC_CSURP2099_01041; MMUC_CSURP2099_03085	MmucoLZLC01_01896; MmucoLZLC01_02434; MmucoLZLC01_05315	Msp410_00348; Msp410_00569; Msp410_04660	Msp360MFT_00699; Msp360MFT_01021; Msp360MFT_05643	MPHOCA_01603; MPHOCA_05376; MPHOCA_05545	MmucoLZSF01_00312; MmucoLZSF01_04199	Msp280_00504; Msp280_02474; Msp280_04497	CLUC14_02462; CLUC14_02559; CLUC14_03906	MAUBAG_01800; MAUBAG_05644	MNEO44074_00636; MNEO44074_03129; MNEO44074_03725	MneoDSM44074_01681; MneoDSM44074_02242; MneoDSM44074_02601	MneoATCC25795_00923; MneoATCC25795_01591; MneoATCC25795_04583	D174_13810; D174_16550; D174_21290; D174_23420	MCOS44829_00822; MCOS44829_05805	Mcosme_04782; Mcosme_05271	MspURHB0044_00156; MspURHB0044_00647; MspURHB0044_01625; MspURHB0044_03635; MspURHB0044_04218; MspURHB0044_04347; MspURHB0044_05644; MspURHB0044_06853	MSMEG_0349	Rv1969	CCUG20998_02811; CCUG20998_04010
Mammalian cell entry (mce) operons	Mce3	mce3E	Rv1970	MUCO_DSM_01866; MUCO_DSM_05771	MMUC_CSURP2099_01040; MMUC_CSURP2099_03086	MmucoLZLC01_01895; MmucoLZLC01_02435; MmucoLZLC01_05316	Msp410_00347; Msp410_00570; Msp410_04661	Msp360MFT_00698; Msp360MFT_01020; Msp360MFT_05644	MPHOCA_01604; MPHOCA_05544	MmucoLZSF01_00313; MmucoLZSF01_04200	Msp280_00503; Msp280_02475; Msp280_04498	CLUC14_02461; CLUC14_02558; CLUC14_03905	MAUBAG_01801; MAUBAG_05643	MNEO44074_00635; MNEO44074_03130; MNEO44074_03724	MneoDSM44074_01682; MneoDSM44074_02243; MneoDSM44074_02600	MneoATCC25795_00924; MneoATCC25795_01590; MneoATCC25795_04584	D174_13815; D174_16545; D174_21285; D174_23415	MCOS44829_00821; MCOS44829_05806	Mcosme_04781; Mcosme_05270	MspURHB0044_00155; MspURHB0044_00646; MspURHB0044_01624; MspURHB0044_03634; MspURHB0044_04217; MspURHB0044_04346; MspURHB0044_05643; MspURHB0044_06854	MSMEG_0350	Rv1970	CCUG20998_02812; CCUG20998_04011
Mammalian cell entry (mce) operons	Mce3	mce3F	Rv1971	MUCO_DSM_01867; MUCO_DSM_05770	MMUC_CSURP2099_01039; MMUC_CSURP2099_03087	MmucoLZLC01_01894; MmucoLZLC01_02436; MmucoLZLC01_05317	Msp410_00346; Msp410_00571; Msp410_04662	Msp360MFT_01019; Msp360MFT_02424; Msp360MFT_05783	MPHOCA_01605; MPHOCA_05374; MPHOCA_05543	MmucoLZSF01_00314; MmucoLZSF01_04201	Msp280_00502; Msp280_02476; Msp280_04499	CLUC14_02460; CLUC14_02557; CLUC14_03904	MAUBAG_01802; MAUBAG_05642	MNEO44074_00634; MNEO44074_03131; MNEO44074_03723	MneoDSM44074_01683; MneoDSM44074_02244; MneoDSM44074_02599	MneoATCC25795_00925; MneoATCC25795_01589; MneoATCC25795_04585	D174_13820; D174_16540; D174_21280; D174_23410	MCOS44829_00820; MCOS44829_05807	Mcosme_04780; Mcosme_05269	MspURHB0044_00154; MspURHB0044_00645; MspURHB0044_01623; MspURHB0044_03633; MspURHB0044_04216; MspURHB0044_04345; MspURHB0044_05642; MspURHB0044_06855	MSMEG_0351	Rv1971	CCUG20998_02813; CCUG20998_04012
Mammalian cell entry (mce) operons	Mce4	mce4A	Rv3499c	MUCO_DSM_05025	MMUC_CSURP2099_03834	-	Msp410_01330	Msp360MFT_02087; Msp360MFT_03800	MPHOCA_04761	-	Msp280_01029	CLUC14_01875; CLUC14_05177	MAUBAG_05051	MNEO44074_01932; MNEO44074_03846	MneoDSM44074_02118; MneoDSM44074_04876	MneoATCC25795_00853; MneoATCC25795_04462	D174_03255; D174_24005	MCOS44829_00969	Mcosme_05418	MspURHB0044_05849	MSMEG_5900	Rv3499c	CCUG20998_04960
Mammalian cell entry (mce) operons	Mce4	mce4B	Rv3498c	MUCO_DSM_05024; MUCO_DSM_05372	MMUC_CSURP2099_03487; MMUC_CSURP2099_03835	MmucoLZLC01_00945; MmucoLZLC01_03459	Msp410_01329; Msp410_04286	Msp360MFT_02086; Msp360MFT_02352; Msp360MFT_03801	MPHOCA_04760; MPHOCA_05040	MmucoLZSF01_02455; MmucoLZSF01_05192	Msp280_00555; Msp280_01030	CLUC14_01874; CLUC14_02089; CLUC14_05178	MAUBAG_05050	MNEO44074_01933; MNEO44074_03845	MneoDSM44074_02119; MneoDSM44074_04877	MneoATCC25795_00854; MneoATCC25795_04463	D174_03260; D174_24000	MCOS44829_00968	Mcosme_05417	MspURHB0044_05848	MSMEG_5899	Rv3498c	CCUG20998_04959
Mammalian cell entry (mce) operons	Mce4	mce4C	Rv3497c	MUCO_DSM_05023	MMUC_CSURP2099_03836	MmucoLZLC01_03460	Msp410_01328	Msp360MFT_02085; Msp360MFT_03802	MPHOCA_04759	MmucoLZSF01_02456	Msp280_01031	CLUC14_01873; CLUC14_05179	MAUBAG_05049	MNEO44074_01934; MNEO44074_03844	MneoDSM44074_02120; MneoDSM44074_04878	MneoATCC25795_00855; MneoATCC25795_04464	D174_03265; D174_23995	MCOS44829_00967	Mcosme_05416	MspURHB0044_05847	MSMEG_5898	Rv3497c	CCUG20998_04958
Mammalian cell entry (mce) operons	Mce4	mce4D	Rv3496c	MUCO_DSM_05022	MMUC_CSURP2099_03837	MmucoLZLC01_03461	Msp410_01327	Msp360MFT_02084; Msp360MFT_03803	MPHOCA_04758	MmucoLZSF01_02457	Msp280_01032	CLUC14_01872; CLUC14_05180	MAUBAG_05048	MNEO44074_01935; MNEO44074_03843	MneoDSM44074_02121; MneoDSM44074_04879	MneoATCC25795_00856; MneoATCC25795_04465	D174_03270; D174_23990	MCOS44829_00966	Mcosme_05415	MspURHB0044_05846	MSMEG_5897	Rv3496c	CCUG20998_04957
Mammalian cell entry (mce) operons	Mce4	mce4E	Rv3495c	MUCO_DSM_05021; MUCO_DSM_05371	MMUC_CSURP2099_03488; MMUC_CSURP2099_03838	MmucoLZLC01_00946; MmucoLZLC01_03462	Msp410_01326; Msp410_04285	Msp360MFT_02083; Msp360MFT_02351; Msp360MFT_03804	MPHOCA_04757; MPHOCA_05039	MmucoLZSF01_02458; MmucoLZSF01_05191	Msp280_00556; Msp280_01033	CLUC14_01871; CLUC14_02088; CLUC14_05181	MAUBAG_05047	MNEO44074_01936; MNEO44074_03842	MneoDSM44074_02122; MneoDSM44074_04880	MneoATCC25795_00857; MneoATCC25795_04466	D174_03275; D174_23985	MCOS44829_00965	Mcosme_05414	MspURHB0044_05845	MSMEG_5896	Rv3495c	CCUG20998_04956
Mammalian cell entry (mce) operons	Mce4	mce4F	Rv3494c	MUCO_DSM_05020	MMUC_CSURP2099_03839	MmucoLZLC01_03463	Msp410_01325	Msp360MFT_02082; Msp360MFT_03805	MPHOCA_04756	MmucoLZSF01_02459	Msp280_01034	CLUC14_01870; CLUC14_05182	MAUBAG_05046	MNEO44074_01937; MNEO44074_03841	MneoDSM44074_02123; MneoDSM44074_04881	MneoATCC25795_00858; MneoATCC25795_04467	D174_03280; D174_23980	MCOS44829_00964	Mcosme_05413	MspURHB0044_05844	MSMEG_5895	Rv3494c	CCUG20998_04955
Mammalian cell entry (mce) operons	Mce5	mce5A	MAP1851	-	-	-	-	-	-	-	-	-	-	-	-	-	-	-	-	-	MSMEG_1143	-	CCUG20998_03806
Mammalian cell entry (mce) operons	Mce5	mce5B	MAP1852	MUCO_DSM_03973	MMUC_CSURP2099_04885	MmucoLZLC01_03035	Msp410_02088; Msp410_04685	Msp360MFT_04448	-	MmucoLZSF01_01888	-	-	MAUBAG_03929	-	-	-	-	-	-	-	MSMEG_1144	-	CCUG20998_03807
Mammalian cell entry (mce) operons	Mce5	mce5C	MAP1853	-	-	-	-	-	-	-	-	-	-	-	-	-	-	-	-	-	MSMEG_1145	-	CCUG20998_03808
Mammalian cell entry (mce) operons	Mce5	mce5D	MAP1854	-	-	-	-	-	-	-	-	-	-	-	-	-	-	-	-	-	MSMEG_1146	-	CCUG20998_03809
Mammalian cell entry (mce) operons	Mce5	mce5E	MAP1855	-	-	-	-	-	-	-	-	-	-	-	-	-	-	-	-	-	MSMEG_1147	-	CCUG20998_03810
Mammalian cell entry (mce) operons	Mce5	mce5F	MAP1856	-	-	-	-	-	-	MmucoLZSF01_01883	-	CLUC14_04234	-	-	-	-	-	-	-	-	MSMEG_1148	-	CCUG20998_03811
Mammalian cell entry (mce) operons	Mce6	mce6A	MUL_4919	-	-	-	-	-	-	-	-	-	-	-	-	-	-	-	-	-	-	-	CCUG20998_00167
Mammalian cell entry (mce) operons	Mce6	mce6B	MUL_4918	-	-	-	-	-	-	-	-	-	-	-	-	-	-	-	-	-	-	-	CCUG20998_00168
Mammalian cell entry (mce) operons	Mce6	mce6C	MUL_4917	-	-	-	Msp410_04684	-	-	-	-	-	-	-	-	-	-	-	-	-	-	-	CCUG20998_00169
Mammalian cell entry (mce) operons	Mce6	mce6D	MUL_4916	MUCO_DSM_03971	MMUC_CSURP2099_04887	MmucoLZLC01_03033	Msp410_02090; Msp410_04683	Msp360MFT_04450	MPHOCA_03689	MmucoLZSF01_01885	Msp280_03935	CLUC14_04232	MAUBAG_03927	-	-	-	-	-	-	-	-	-	CCUG20998_00170
Mammalian cell entry (mce) operons	Mce6	mce6E	MUL_4915	-	-	-	-	-	-	-	-	-	-	-	-	-	-	-	-	-	-	-	CCUG20998_00171
Mammalian cell entry (mce) operons	Mce6	mce6F	MUL_4914	-	-	-	Msp410_04681	-	-	-	-	-	-	-	-	-	-	-	-	-	-	-	CCUG20998_00172
Mammalian cell entry (mce) operons	Mce7	mce7A	MAP0759	MUCO_DSM_01503	MMUC_CSURP2099_01402	-	Msp410_03396	Msp360MFT_03663	-	-	-	-	MAUBAG_03656	MNEO44074_04329	MneoDSM44074_00910	MneoATCC25795_04302	-	MCOS44829_05922	Mcosme_04110	MspURHB0044_03604; MspURHB0044_04031	MSMEG_4794	-	CCUG20998_04678
Mammalian cell entry (mce) operons	Mce7	mce7B	MAP0760	MUCO_DSM_01504	MMUC_CSURP2099_01401	-	Msp410_03397	Msp360MFT_03662	-	-	Msp280_02722	CLUC14_03993	MAUBAG_03655	MNEO44074_04328	MneoDSM44074_00911	MneoATCC25795_04301	-	MCOS44829_05923	Mcosme_04109	MspURHB0044_04030	MSMEG_4793	-	CCUG20998_04677
Mammalian cell entry (mce) operons	Mce7	mce7C	MAP0761	MUCO_DSM_01505	MMUC_CSURP2099_01400	-	Msp410_03398	Msp360MFT_03661	-	-	Msp280_02723	CLUC14_03992	MAUBAG_03654	MNEO44074_04327	MneoDSM44074_00912	MneoATCC25795_04300	-	MCOS44829_05924	Mcosme_04108	MspURHB0044_04029	MSMEG_4792	-	CCUG20998_04676
Mammalian cell entry (mce) operons	Mce7	mce7D	MAP0762*	MUCO_DSM_01506	MMUC_CSURP2099_01399	-	Msp410_03399	Msp360MFT_03660	-	-	Msp280_02724	CLUC14_03991	MAUBAG_03653	MNEO44074_04326	MneoDSM44074_00913	MneoATCC25795_04299	-	MCOS44829_05925	Mcosme_04107	MspURHB0044_04028	MSMEG_4787	-	CCUG20998_04675
Mammalian cell entry (mce) operons	Mce7	mce7E	MAP0764	MUCO_DSM_01507	MMUC_CSURP2099_01398	-	Msp410_03400	Msp360MFT_03659	-	-	-	-	-	MNEO44074_04325	MneoDSM44074_00914	MneoATCC25795_04298	-	MCOS44829_05926	Mcosme_04106	MspURHB0044_04027	MSMEG_4786	-	CCUG20998_04674
Mammalian cell entry (mce) operons	Mce7	mce7F	MAP0765	MUCO_DSM_01508	MMUC_CSURP2099_01397	-	Msp410_03401	Msp360MFT_03658	-	-	-	-	-	MNEO44074_04324	MneoDSM44074_00915	MneoATCC25795_04297	-	MCOS44829_05927	Mcosme_04105	MspURHB0044_04026	MSMEG_4785	-	CCUG20998_04673
Mammalian cell entry (mce) operons	Mce8	mce8A	MAP2189	MUCO_DSM_03839	MMUC_CSURP2099_05019	MmucoLZLC01_00407	-	Msp360MFT_04104	-	MmucoLZSF01_04035	-	-	-	MNEO44074_00400	MneoDSM44074_02774	MneoATCC25795_01097	-	MCOS44829_02363	Mcosme_01964	-	MSMEG_2855	-	-
Mammalian cell entry (mce) operons	Mce8	mce8B	MAP2190	MUCO_DSM_03840	MMUC_CSURP2099_05018	MmucoLZLC01_00406	-	Msp360MFT_04105	-	MmucoLZSF01_04036	-	-	-	MNEO44074_00399	MneoDSM44074_02773	MneoATCC25795_01096	-	MCOS44829_02364	Mcosme_01965	MspURHB0044_03603	MSMEG_2856	-	-
Mammalian cell entry (mce) operons	Mce8	mce8C	MAP2191	MUCO_DSM_03841	MMUC_CSURP2099_05017	MmucoLZLC01_00405	-	Msp360MFT_04106	-	MmucoLZSF01_04037	-	-	-	MNEO44074_00398	MneoDSM44074_02772	MneoATCC25795_01095	-	MCOS44829_02365	Mcosme_01966	MspURHB0044_03602	MSMEG_2857	-	-
Mammalian cell entry (mce) operons	Mce8	mce8D	MAP2192	MUCO_DSM_03842	MMUC_CSURP2099_05016	MmucoLZLC01_00404	-	Msp360MFT_04107	-	MmucoLZSF01_04038	-	-	-	MNEO44074_00397	MneoDSM44074_02771	MneoATCC25795_01094	-	MCOS44829_02366	Mcosme_01967	MspURHB0044_03601	MSMEG_2858	-	-
Mammalian cell entry (mce) operons	Mce8	mce8E	MAP2193	MUCO_DSM_03843	MMUC_CSURP2099_05015	MmucoLZLC01_00403	-	Msp360MFT_04108	-	MmucoLZSF01_04039	Msp280_02725	-	MAUBAG_03652	MNEO44074_00396	MneoDSM44074_02770	MneoATCC25795_01093	-	MCOS44829_02367	Mcosme_01968	MspURHB0044_03600	MSMEG_2859	-	-
Mammalian cell entry (mce) operons	Mce8	mce8F	MAP2194	MUCO_DSM_03844	MMUC_CSURP2099_05014	MmucoLZLC01_00401	-	Msp360MFT_04109	-	MmucoLZSF01_00641	Msp280_02726	CLUC14_00960	MAUBAG_03651	MNEO44074_00395	MneoDSM44074_02769	MneoATCC25795_01092	-	MCOS44829_02368	Mcosme_01969	MspURHB0044_03599	MSMEG_2860	-	-
Mammalian cell entry (mce) operons	Mce9	mce9A	MAP0108	-	-	-	-	-	-	-	-	-	-	-	-	-	-	-	-	-	-	-	-
Mammalian cell entry (mce) operons	Mce9	mce9B	MAP0109	-	-	-	-	-	-	-	-	-	-	-	-	-	-	-	-	-	-	-	-
Mammalian cell entry (mce) operons	Mce9	mce9C	MAP0110	-	-	-	-	-	-	-	-	-	-	-	-	-	-	-	-	-	-	-	-							fbpC
Mammalian cell entry (mce) operons	Mce9	mce9D	MAP0111	-	-	-	-	-	-	-	-	-	-	-	-	-	-	-	-	-	-	-	-
Mammalian cell entry (mce) operons	Mce9	mce9E	MAP0112	-	-	-	-	-	-	-	-	-	-	-	-	-	-	-	-	-	-	-	-
Mammalian cell entry (mce) operons	Mce9	mce9F	MAP0113	-	-	-	-	-	-	-	-	-	-	-	-	-	-	-	-	-	-	-	-
Manganese uptake	P(1)-type Mn2+ transporting ATPase	ctpC	Rv3270	-	-	MmucoLZLC01_03939	Msp410_01882	-	MPHOCA_03903	MmucoLZSF01_03968	-	-	MAUBAG_05221	MNEO44074_04765	MneoDSM44074_00180	MneoATCC25795_00561	D174_24795	MCOS44829_01395	Mcosme_05844	-	MSMEG_6058	Rv3270	CCUG20998_01227
Phagosome arresting	Nucleoside diphosphate kinase	ndk	Rv2445c	MUCO_DSM_01620	MMUC_CSURP2099_01286	MmucoLZLC01_02185	Msp410_03509	Msp360MFT_03547	MPHOCA_01372	MmucoLZSF01_02074	Msp280_03020	CLUC14_01102	MAUBAG_01599	MNEO44074_04188	MneoDSM44074_00731	MneoATCC25795_04161	D174_19175	MCOS44829_03271	Mcosme_03924	MspURHB0044_06378	MSMEG_4627	Rv2445c	CCUG20998_03718
Phagosome arresting	PE family protein	PE_PGRS30	Rv1651c	-	-	-	-	-	-	-	-	-	-	-	-	-	-	-	-	-	-	Rv1651c	-
Phagosome arresting	Tyrosine phosphatase	ptpA	Rv2234	MUCO_DSM_01852	MMUC_CSURP2099_01054	MmucoLZLC01_02421	Msp410_00556	Msp360MFT_05630	MPHOCA_01590	MmucoLZSF01_00299	Msp280_00168	CLUC14_02475	MAUBAG_01786	MNEO44074_05197	MneoDSM44074_04324	MneoATCC25795_01313	D174_18215	MCOS44829_03956	Mcosme_04540	MspURHB0044_03418	MSMEG_4309	Rv2234	CCUG20998_03189
Protease	Proteasome-associated proteins	mpa	Rv2115c	MUCO_DSM_02054	MMUC_CSURP2099_00850	MmucoLZLC01_00527	Msp410_05610	Msp360MFT_05074	MPHOCA_01793	MmucoLZSF01_00210	Msp280_03240	CLUC14_02417	MAUBAG_02003	MNEO44074_01228	MneoDSM44074_02996	MneoATCC25795_02283	D174_14230	MCOS44829_03115	Mcosme_02934	MspURHB0044_00185	MSMEG_3902	Rv2115c	CCUG20998_02980
Protease	Proteasome-associated proteins	pafA	Rv2097c	MUCO_DSM_02088	MMUC_CSURP2099_00816	MmucoLZLC01_00491	Msp410_05576	Msp360MFT_02055	MPHOCA_01822	MmucoLZSF01_05226	Msp280_03268	CLUC14_02389	MAUBAG_02032	MNEO44074_01244	MneoDSM44074_03012	MneoATCC25795_02267	D174_14315	MCOS44829_03097	Mcosme_02952	MspURHB0044_00484	MSMEG_3890	Rv2097c	CCUG20998_02972
Protease	Zn++ metallophrotease	zmp1	Rv0198c	MUCO_DSM_00169	MMUC_CSURP2099_02734	MmucoLZLC01_05718	Msp410_01027	Msp360MFT_04769	MPHOCA_00174	MmucoLZSF01_03758	Msp280_04168	CLUC14_03773	MAUBAG_00152	MNEO44074_01554	MneoDSM44074_03847	MneoATCC25795_03828	D174_01430	MCOS44829_06190	Mcosme_02654	MspURHB0044_06598	MSMEG_0234	-	CCUG20998_00405
Regulation	DevR/S	devR/dosR	Rv3133c	MUCO_DSM_03227; MUCO_DSM_05012	MMUC_CSURP2099_03847; MMUC_CSURP2099_05629	MmucoLZLC01_00062; MmucoLZLC01_03471	Msp410_01315; Msp410_04741	Msp360MFT_01412; Msp360MFT_02075	MPHOCA_02913; MPHOCA_04749	MmucoLZSF01_03451; MmucoLZSF01_05779	Msp280_00826; Msp280_01041; Msp280_01171	CLUC14_03704; CLUC14_05190	MAUBAG_03236; MAUBAG_05039	MNEO44074_00892	MneoDSM44074_05206	MneoATCC25795_01858	D174_10155	MCOS44829_02437; MCOS44829_03042; MCOS44829_05244	Mcosme_00142; Mcosme_02038; Mcosme_03007	MspURHB0044_03492	MSMEG_3944; MSMEG_5244	Rv3133c	CCUG20998_01421; CCUG20998_03356
Regulation	DevR/S	devS	Rv3132c	MUCO_DSM_03228	MMUC_CSURP2099_05628	MmucoLZLC01_00061	Msp410_04740	Msp360MFT_01411	MPHOCA_02914	MmucoLZSF01_03450	Msp280_00827	CLUC14_03705	MAUBAG_00410; MAUBAG_03237	MNEO44074_01307	MneoDSM44074_03075	MneoATCC25795_02204	D174_14625	MCOS44829_02417; MCOS44829_05245	Mcosme_00141; Mcosme_02018	MspURHB0044_03493	MSMEG_5241	Rv2027c; Rv3132c	CCUG20998_01422; CCUG20998_03355
Regulation	MosR	mosR	Rv0348	-	-	-	-	-	-	-	-	-	-	-	-	-	-	-	-	-	-	Rv0348	-
Regulation	MprA/B	mprA	Rv0981	MUCO_DSM_00894	MMUC_CSURP2099_02009	MmucoLZLC01_04574	Msp410_04141	Msp360MFT_00694	MPHOCA_00839	MmucoLZSF01_00369	Msp280_00014	CLUC14_05849	MAUBAG_00780	MNEO44074_03519	MneoDSM44074_01879	MneoATCC25795_04789	D174_22415	MCOS44829_04363	Mcosme_05060	MspURHB0044_00400	MSMEG_5488	Rv0981	CCUG20998_04509
Regulation	MprA/B	mprB	Rv0982	MUCO_DSM_00895	MMUC_CSURP2099_02008	MmucoLZLC01_04573	Msp410_04142	Msp360MFT_00695	MPHOCA_00840	MmucoLZSF01_00370	Msp280_00015	CLUC14_05850	MAUBAG_00781	MNEO44074_03518	MneoDSM44074_01880	MneoATCC25795_04790	D174_22410	MCOS44829_04364	Mcosme_05059	MspURHB0044_00399	MSMEG_5487	Rv0982	CCUG20998_04508
Regulation	PhoP/R	phoP	Rv0757	MUCO_DSM_00448; MUCO_DSM_03629; MUCO_DSM_04357	MMUC_CSURP2099_02454; MMUC_CSURP2099_04498; MMUC_CSURP2099_05229	MmucoLZLC01_01583; MmucoLZLC01_04645	Msp410_01820	Msp360MFT_00376	MPHOCA_00485	MmucoLZSF01_05675	Msp280_05195	CLUC14_01434	MAUBAG_00482	MNEO44074_03822	MneoDSM44074_02143	MneoATCC25795_04486	D174_23905	MCOS44829_00940	Mcosme_05389	MspURHB0044_05814	MSMEG_5872	Rv0757; Rv3765c	CCUG20998_04916
Regulation	PhoP/R	phoR	Rv0758	MUCO_DSM_00449	MMUC_CSURP2099_02453	MmucoLZLC01_01582	Msp410_01819	Msp360MFT_00377	MPHOCA_00486	MmucoLZSF01_05676	Msp280_05196	CLUC14_01433	MAUBAG_00483	MNEO44074_03821	MneoDSM44074_02144	MneoATCC25795_04487	D174_23900	MCOS44829_00939	Mcosme_05388	MspURHB0044_05813	MSMEG_5870	Rv0758	CCUG20998_04915
Regulation	PrrA/B	prrA	Rv0903c	MUCO_DSM_00732	MMUC_CSURP2099_02172	MmucoLZLC01_05275	Msp410_01634	Msp360MFT_00558	MPHOCA_00688	MmucoLZSF01_01292	Msp280_05364	CLUC14_05693	MAUBAG_00649	MNEO44074_01548; MNEO44074_03646	MneoDSM44074_02321; MneoDSM44074_03841	MneoATCC25795_03834; MneoATCC25795_04662	D174_01400; D174_23025	MCOS44829_04228; MCOS44829_06197	Mcosme_02661; Mcosme_05194	MspURHB0044_05531; MspURHB0044_06609	MSMEG_0244; MSMEG_5662	Rv0903c	CCUG20998_04601
Regulation	PrrA/B	prrB	Rv0902c	MUCO_DSM_00731; MUCO_DSM_03039	MMUC_CSURP2099_02173; MMUC_CSURP2099_05815	MmucoLZLC01_05274; MmucoLZLC01_05473	Msp410_01635; Msp410_04919	Msp360MFT_00557; Msp360MFT_01587	MPHOCA_00687; MPHOCA_02746	MmucoLZSF01_01291; MmucoLZSF01_05281	Msp280_03673; Msp280_05363	CLUC14_01818; CLUC14_05692	MAUBAG_00648; MAUBAG_01487	MNEO44074_03647	MneoDSM44074_02320	MneoATCC25795_04661	D174_23030	MCOS44829_04227	Mcosme_05195	MspURHB0044_00392; MspURHB0044_05532	MSMEG_2793; MSMEG_5663	Rv0902c	CCUG20998_04602
Regulation	RegX3	regX3	Rv0491	MUCO_DSM_04814	MMUC_CSURP2099_04044	MmucoLZLC01_05089	Msp410_01515	Msp360MFT_02533	MPHOCA_04550	MmucoLZSF01_03691	Msp280_04611	CLUC14_04676	MAUBAG_04860	MNEO44074_02828	MneoDSM44074_05106	MneoATCC25795_03019	D174_05410	MCOS44829_01923	Mcosme_00476	MspURHB0044_02024	MSMEG_0937	Rv0491; Rv3246c	CCUG20998_00764
Regulation	SenX3	senX3	Rv0490	MUCO_DSM_04815	MMUC_CSURP2099_04043	MmucoLZLC01_05090	Msp410_01516	Msp360MFT_02532	MPHOCA_04551	MmucoLZSF01_03692	Msp280_04610	CLUC14_04675	MAUBAG_04861	MNEO44074_02830	MneoDSM44074_05104	MneoATCC25795_03018	D174_05405	MCOS44829_01924	Mcosme_00475	MspURHB0044_02025	MSMEG_0936	Rv0490	CCUG20998_00763
Regulation	Sigma A	sigA/rpoV	Rv2703	MUCO_DSM_02442	MMUC_CSURP2099_00463	MmucoLZLC01_01618	Msp410_05230	Msp360MFT_03199	MPHOCA_02182	MmucoLZSF01_02370	Msp280_03625	CLUC14_02787	MAUBAG_02352	MNEO44074_00210	MneoDSM44074_03384	MneoATCC25795_02654	D174_12060	MCOS44829_02281	Mcosme_01882	MspURHB0044_06236	MSMEG_2758	Rv2703; Rv2710	CCUG20998_01923
Regulation	Sigma D	sigD	Rv3414c	MUCO_DSM_04407	MMUC_CSURP2099_04449	MmucoLZLC01_02674	Msp410_00729	Msp360MFT_03852	MPHOCA_04171	MmucoLZSF01_02793	Msp280_01633	CLUC14_03068	MAUBAG_04374	MNEO44074_02434	MneoDSM44074_01329	MneoATCC25795_03413	D174_07490	-	-	MspURHB0044_01549	MSMEG_1599	Rv3414c	CCUG20998_01090
Regulation	Sigma E	sigE	Rv1221	MUCO_DSM_01231	MMUC_CSURP2099_01671	MmucoLZLC01_04728	Msp410_03993	Msp360MFT_00321	MPHOCA_03121	MmucoLZSF01_05033	Msp280_02034	CLUC14_05008	MAUBAG_01091	MNEO44074_03245	MneoDSM44074_01630	MneoATCC25795_01475	D174_20725	MCOS44829_05042	Mcosme_04632	MspURHB0044_02421	MSMEG_5072	Rv1221	CCUG20998_04179
Regulation	Sigma F	sigF	Rv3286c	MUCO_DSM_02555; MUCO_DSM_03183; MUCO_DSM_04305	MMUC_CSURP2099_00350; MMUC_CSURP2099_04551; MMUC_CSURP2099_05672	MmucoLZLC01_00318; MmucoLZLC01_03195; MmucoLZLC01_04788	Msp410_00207; Msp410_00427; Msp410_04777	Msp360MFT_01446; Msp360MFT_03084; Msp360MFT_05653	MPHOCA_02315; MPHOCA_02885; MPHOCA_04028	MmucoLZSF01_00537; MmucoLZSF01_01610; MmucoLZSF01_03224	Msp280_00129; Msp280_01564	CLUC14_02999; CLUC14_03672	MAUBAG_02652; MAUBAG_03206; MAUBAG_04280	MNEO44074_01082; MNEO44074_02230	MneoDSM44074_01124; MneoDSM44074_01446	MneoATCC25795_02048; MneoATCC25795_03618	D174_08210; D174_09160	MCOS44829_00707	Mcosme_01060	MspURHB0044_03109; MspURHB0044_06538	MSMEG_1804	Rv3286c	CCUG20998_01206
Regulation	Sigma H	sigH	Rv3223c	MUCO_DSM_04049	MMUC_CSURP2099_04809	MmucoLZLC01_04418	Msp410_02011	Msp360MFT_04327	MPHOCA_03394; MPHOCA_03767	MmucoLZSF01_00977; MmucoLZSF01_04092	Msp280_03848	CLUC14_03242	MAUBAG_04038	MNEO44074_01523; MNEO44074_02150; MNEO44074_03205	MneoDSM44074_01044; MneoDSM44074_01588; MneoDSM44074_03817	MneoATCC25795_01515; MneoATCC25795_03698; MneoATCC25795_03858	D174_01275; D174_08610	MCOS44829_00586; MCOS44829_02924; MCOS44829_05267	Mcosme_00119; Mcosme_01181; Mcosme_03125	MspURHB0044_02098; MspURHB0044_03224	MSMEG_0573; MSMEG_0574; MSMEG_1690; MSMEG_1914; MSMEG_3485; MSMEG_4405	Rv3223c	CCUG20998_01290
Regulation	Sigma L	sigL	Rv0735	MUCO_DSM_04556	MMUC_CSURP2099_04300	MmucoLZLC01_05566	Msp410_02842	Msp360MFT_02791	MPHOCA_04306	MmucoLZSF01_04157	Msp280_04860	CLUC14_05423	MAUBAG_04527	-	-	-	-	MCOS44829_01620; MCOS44829_03596	Mcosme_00780; Mcosme_03599	MspURHB0044_02750	MSMEG_1486; MSMEG_5214	Rv0735	CCUG20998_01028
Regulation	Sigma M	sigM	Rv3911	MUCO_DSM_05936	MMUC_CSURP2099_02921	MmucoLZLC01_01839	Msp410_02276	Msp360MFT_01202	MPHOCA_05531	MmucoLZSF01_05539	Msp280_04346	CLUC14_02691	MAUBAG_04701	MNEO44074_01722	MneoDSM44074_04667	MneoATCC25795_04987	D174_02240	MCOS44829_03643	Mcosme_06056	MspURHB0044_07079	MSMEG_6931	Rv3911	CCUG20998_05481
Regulation	WhiB3	whiB3	Rv3416	MUCO_DSM_04409	MMUC_CSURP2099_04447	MmucoLZLC01_02676; MmucoLZLC01_04951	Msp410_00731	Msp360MFT_03854	MPHOCA_04173	MmucoLZSF01_00070; MmucoLZSF01_02791	Msp280_01635	CLUC14_03070; CLUC14_03500	MAUBAG_04376; MAUBAG_05466; MAUBAG_05562	MNEO44074_02436	MneoDSM44074_00967	MneoATCC25795_03411	D174_07480	MCOS44829_00489; MCOS44829_01327; MCOS44829_04614	Mcosme_00894; Mcosme_01278; Mcosme_05776	MspURHB0044_01551	MSMEG_1597	Rv3416	CCUG20998_01088
Regulation	(p)ppGpp synthesis and hydrolysis	relA	Rv2583c	MUCO_DSM_02525	MMUC_CSURP2099_00380	MmucoLZLC01_04819	Msp410_00235	Msp360MFT_03116	MPHOCA_02283	MmucoLZSF01_03194	Msp280_00661	CLUC14_02866	MAUBAG_02626	MNEO44074_00109	MneoDSM44074_03487	MneoATCC25795_02758	D174_12575	MCOS44829_04694	Mcosme_02208	MspURHB0044_05040	MSMEG_2965	Rv2583c	CCUG20998_02042
Secreted proteins	19-kD protein	lpqH	Rv3763	MUCO_DSM_05437	MMUC_CSURP2099_03422	MmucoLZLC01_03700	Msp410_04352	Msp360MFT_00753	MPHOCA_05110	MmucoLZSF01_01993	Msp280_02494	CLUC14_02146	MAUBAG_05382	MNEO44074_03985	MneoDSM44074_03991	MneoATCC25795_00111	D174_00055; D174_25835	MCOS44829_01332	Mcosme_05781	MspURHB0044_02326	MSMEG_6316	Rv3763	CCUG20998_05302
Secreted proteins	Alpha-crystallin	hspX	Rv2031c	-	-	-	-	-	-	-	-	-	MAUBAG_00398	MNEO44074_01904; MNEO44074_03620	MneoDSM44074_01986; MneoDSM44074_04848	MneoATCC25795_00825; MneoATCC25795_04688	D174_03130; D174_22905	MCOS44829_04269	Mcosme_05153	MspURHB0044_05490	MSMEG_0424; MSMEG_3932; MSMEG_5611	Rv0251c; Rv2031c	CCUG20998_03360
Secreted proteins	Antigen 85 complex	fbpA	Rv3804c	MUCO_DSM_03803; MUCO_DSM_05621	MMUC_CSURP2099_03236; MMUC_CSURP2099_05055	MmucoLZLC01_03585; MmucoLZLC01_04584	Msp410_03077; Msp410_04469	Msp360MFT_00871; Msp360MFT_04069	MPHOCA_03581; MPHOCA_05245	MmucoLZSF01_00055; MmucoLZSF01_02246	Msp280_02338	CLUC14_00989; CLUC14_03516	MAUBAG_03836; MAUBAG_05477	-	-	-	-	MCOS44829_01408	Mcosme_05857	MspURHB0044_00014; MspURHB0044_02234	MSMEG_6398	Rv3804c	CCUG20998_05365
Secreted proteins	Antigen 85 complex	fbpB	Rv1886c	-	-	-	-	-	-	-	-	-	-	MNEO44074_00999	MneoDSM44074_01362	MneoATCC25795_01965	-	MCOS44829_00444	Mcosme_01323	MspURHB0044_05436	-	Rv1886c	CCUG20998_02684
Secreted proteins	Antigen 85 complex	fbpC	Rv0129c	MUCO_DSM_01297; MUCO_DSM_05720	MMUC_CSURP2099_01605; MMUC_CSURP2099_03137	MmucoLZLC01_00566; MmucoLZLC01_03408	Msp410_00175; Msp410_04563	Msp360MFT_00969; Msp360MFT_02892	MPHOCA_05336	MmucoLZSF01_01379; MmucoLZSF01_03287	Msp280_02540	CLUC14_03860	MAUBAG_01151; MAUBAG_05597	MNEO44074_00323; MNEO44074_00442; MNEO44074_01418; MNEO44074_04516; MNEO44074_04517	MneoDSM44074_02816; MneoDSM44074_03186; MneoDSM44074_03572; MneoDSM44074_04053; MneoDSM44074_04054	MneoATCC25795_00206; MneoATCC25795_00207; MneoATCC25795_01139; MneoATCC25795_02093; MneoATCC25795_02541	D174_00440; D174_00445; D174_09585; D174_11475; D174_15260; D174_15615	MCOS44829_01409; MCOS44829_02740; MCOS44829_02815; MCOS44829_04903	Mcosme_03236; Mcosme_03311; Mcosme_04218; Mcosme_05858	MspURHB0044_00960; MspURHB0044_02220; MspURHB0044_02233; MspURHB0044_02475; MspURHB0044_04511; MspURHB0044_04852	MSMEG_2078; MSMEG_3580; MSMEG_6399; MSMEG_6583	Rv0129c	CCUG20998_00301; CCUG20998_04535
Secreted proteins	Enhanced intracellular survival protein	eis	Rv2416c	-	-	-	-	-	-	-	-	-	-	-	-	-	-	-	-	MspURHB0044_03916	MSMEG_3513	Rv2416c	CCUG20998_03685
Secreted proteins	Protein kinase G	pknG	Rv0410c	MUCO_DSM_01954; MUCO_DSM_04960	MMUC_CSURP2099_00951; MMUC_CSURP2099_03900	MmucoLZLC01_03521; MmucoLZLC01_05773	Msp410_01263; Msp410_05724	Msp360MFT_01988; Msp360MFT_04973	MPHOCA_01691; MPHOCA_04701	MmucoLZSF01_01669; MmucoLZSF01_03600	Msp280_01444; Msp280_04995	CLUC14_01487; CLUC14_01725	MAUBAG_01886; MAUBAG_04995	MNEO44074_02936; MNEO44074_05125	MneoDSM44074_02475; MneoDSM44074_04997	MneoATCC25795_01241; MneoATCC25795_02912	D174_04775; D174_17855	MCOS44829_02052; MCOS44829_04031	Mcosme_00347; Mcosme_04465	MspURHB0044_01945; MspURHB0044_03347	MSMEG_0786; MSMEG_4243	Rv0410c; Rv2176	CCUG20998_00662
Secretion system	Accessory secretion factor	secA2	Rv1821	MUCO_DSM_03146	MMUC_CSURP2099_05709	MmucoLZLC01_03918	Msp410_04814	Msp360MFT_01483	MPHOCA_02848	MmucoLZSF01_00775	Msp280_00429	CLUC14_03638	MAUBAG_03170	MNEO44074_00491	MneoDSM44074_02865	MneoATCC25795_01068	D174_15865	MCOS44829_02682	Mcosme_03369	MspURHB0044_04909	MSMEG_3654	Rv1821	CCUG20998_02605
Secretion system	ESX-1 (T7SS)	PE35	Rv3872	MUCO_DSM_00065	MMUC_CSURP2099_02839	MmucoLZLC01_05621	Msp410_02183	Msp360MFT_01286	MPHOCA_00076	MmucoLZSF01_03852	Msp280_04261	-	MAUBAG_00058	MNEO44074_01650	MneoDSM44074_04595	MneoATCC25795_05058	D174_01905	-	-	MspURHB0044_07013	MSMEG_0063	Rv3746c; Rv3872	CCUG20998_00176; CCUG20998_05271; CCUG20998_05447
Secretion system	ESX-1 (T7SS)	PPE68	Rv3873	MUCO_DSM_00066	MMUC_CSURP2099_02838	MmucoLZLC01_05622	Msp410_02182	Msp360MFT_01287	MPHOCA_00077	MmucoLZSF01_03851	Msp280_04260	-	MAUBAG_00059	MNEO44074_01649	MneoDSM44074_04594	MneoATCC25795_05059	D174_01900	-	-	MspURHB0044_07012	MSMEG_0064	Rv3018c; Rv3873	CCUG20998_00177; CCUG20998_05416; CCUG20998_05448
Secretion system	ESX-1 (T7SS)	eccA1	Rv3868	MUCO_DSM_00061	MMUC_CSURP2099_02843	MmucoLZLC01_05617	Msp410_02187	Msp360MFT_01282	MPHOCA_00072	MmucoLZSF01_03856	Msp280_04265	-	MAUBAG_00054	MNEO44074_01654	MneoDSM44074_04599	MneoATCC25795_05054	D174_01925	-	-	MspURHB0044_07017	MSMEG_0059	Rv3868	CCUG20998_05443
Secretion system	ESX-1 (T7SS)	eccB1	Rv3869	MUCO_DSM_00062	MMUC_CSURP2099_02842	MmucoLZLC01_05618	Msp410_02186	Msp360MFT_01283	MPHOCA_00073	MmucoLZSF01_03855	Msp280_04264	-	MAUBAG_00055	MNEO44074_01653	MneoDSM44074_04598	MneoATCC25795_05055	D174_01920	-	-	MspURHB0044_07016	MSMEG_0060	Rv3869	CCUG20998_00175; CCUG20998_05444
Secretion system	ESX-1 (T7SS)	eccCa1	Rv3870	MUCO_DSM_00063	MMUC_CSURP2099_02841	MmucoLZLC01_05619	Msp410_02185	Msp360MFT_01284	MPHOCA_00074	MmucoLZSF01_03854	Msp280_04263	-	MAUBAG_00056	MNEO44074_01652	MneoDSM44074_04597	MneoATCC25795_05056	D174_01915	-	-	MspURHB0044_07015	MSMEG_0061	Rv3870	CCUG20998_05445
Secretion system	ESX-1 (T7SS)	eccCb1	Rv3871	MUCO_DSM_00064	MMUC_CSURP2099_02840	MmucoLZLC01_05620	Msp410_02184	Msp360MFT_01285	MPHOCA_00075	MmucoLZSF01_03853	Msp280_04262	-	MAUBAG_00057	MNEO44074_01651	MneoDSM44074_04596	MneoATCC25795_05057	D174_01910	-	-	MspURHB0044_07014	MSMEG_0062	Rv3871	CCUG20998_05446
Secretion system	ESX-1 (T7SS)	eccD1	Rv3877	MUCO_DSM_00070	MMUC_CSURP2099_02834	MmucoLZLC01_05626	Msp410_02178	Msp360MFT_01291	MPHOCA_00081	MmucoLZSF01_03847	Msp280_04256	-	MAUBAG_00063	MNEO44074_01645	MneoDSM44074_04590	MneoATCC25795_05063	D174_01880	MCOS44829_01512	Mcosme_05961	MspURHB0044_07008	MSMEG_0068	Rv3877	CCUG20998_05453
Secretion system	ESX-1 (T7SS)	eccE1	Rv3882c	MUCO_DSM_00079	MMUC_CSURP2099_02824	MmucoLZLC01_05636	Msp410_02168	Msp360MFT_01301	MPHOCA_00095	MmucoLZSF01_03837	Msp280_04247	-	MAUBAG_00072	MNEO44074_01642	MneoDSM44074_04587	MneoATCC25795_05066	D174_01865	MCOS44829_06042	Mcosme_02566	MspURHB0044_07002	MSMEG_0082	Rv3882c	CCUG20998_05460
Secretion system	ESX-1 (T7SS)	espA	Rv3616c	-	-	-	-	-	-	-	-	-	-	-	-	-	-	-	-	-	-	Rv3616c	CCUG20998_04127
Secretion system	ESX-1 (T7SS)	espB	Rv3881c	-	-	-	-	-	-	-	-	-	-	-	-	-	-	-	-	-	-	Rv3881c	CCUG20998_05417; CCUG20998_05434; CCUG20998_05459
Secretion system	ESX-1 (T7SS)	espC	Rv3615c	-	-	-	-	-	-	-	-	-	-	-	-	-	-	-	-	-	-	Rv3615c	CCUG20998_04128
Secretion system	ESX-1 (T7SS)	espD	Rv3614c	-	-	-	-	-	-	-	-	-	-	-	-	-	-	-	-	-	-	Rv3614c	CCUG20998_04129
Secretion system	ESX-1 (T7SS)	espE	Rv3864	-	-	-	-	-	-	-	-	-	-	-	-	-	-	-	-	-	-	Rv3864	CCUG20998_05439
Secretion system	ESX-1 (T7SS)	espF	Rv3865	-	-	-	-	-	-	-	-	-	-	-	-	-	-	-	-	-	-	Rv3865	CCUG20998_04331; CCUG20998_05432; CCUG20998_05440
Secretion system	ESX-1 (T7SS)	espG1	Rv3866	MUCO_DSM_00059	MMUC_CSURP2099_02845	MmucoLZLC01_05615	Msp410_02189	Msp360MFT_01280	MPHOCA_00070	MmucoLZSF01_03858	Msp280_04267	CLUC14_01307	MAUBAG_00052	MNEO44074_01656	MneoDSM44074_04601	MneoATCC25795_05052	D174_01935	-	-	MspURHB0044_07019	MSMEG_0057	Rv3866	CCUG20998_05441
Secretion system	ESX-1 (T7SS)	espH	Rv3867	MUCO_DSM_00060	MMUC_CSURP2099_02844	MmucoLZLC01_05616	Msp410_02188	Msp360MFT_01281	MPHOCA_00071	MmucoLZSF01_03857	-	-	-	MNEO44074_01655	MneoDSM44074_04600	MneoATCC25795_05053	D174_01930	-	-	MspURHB0044_07018	MSMEG_0058	Rv3867	CCUG20998_04332; CCUG20998_05431; CCUG20998_05442
Secretion system	ESX-1 (T7SS)	espI	Rv3876	MUCO_DSM_00069	MMUC_CSURP2099_02835	MmucoLZLC01_05625	Msp410_02179	Msp360MFT_01290	MPHOCA_00080	MmucoLZSF01_03848	Msp280_04257	-	MAUBAG_00062	MNEO44074_01646	MneoDSM44074_04591	MneoATCC25795_05062	D174_01885	MCOS44829_01513	Mcosme_05962	MspURHB0044_05549; MspURHB0044_07009	MSMEG_0067; MSMEG_0975	Rv0530; Rv3876	CCUG20998_00821; CCUG20998_05452
Secretion system	ESX-1 (T7SS)	espJ	Rv3878	-	-	-	-	-	-	-	-	-	-	-	-	-	-	-	-	-	MSMEG_0069	Rv3878	CCUG20998_05454
Secretion system	ESX-1 (T7SS)	espK	Rv3879c	-	-	-	-	-	-	-	-	-	-	MNEO44074_02071	MneoDSM44074_04397	MneoATCC25795_04375	D174_10955	MCOS44829_05018	Mcosme_04656	MspURHB0044_07006	MSMEG_0071; MSMEG_0805	Rv3879c	CCUG20998_00187; CCUG20998_01287; CCUG20998_04333; CCUG20998_05456
Secretion system	ESX-1 (T7SS)	espL	Rv3880c	MUCO_DSM_00077	MMUC_CSURP2099_02826	MmucoLZLC01_05634	Msp410_02170	Msp360MFT_01299	MPHOCA_00093	MmucoLZSF01_03839	Msp280_04249	-	MAUBAG_00070	MNEO44074_01644	MneoDSM44074_04589	MneoATCC25795_05064	-	MCOS44829_06040	Mcosme_02564	MspURHB0044_07004	MSMEG_0081	Rv3880c	CCUG20998_01286; CCUG20998_04330; CCUG20998_05458
Secretion system	ESX-1 (T7SS)	espR	Rv3849	MUCO_DSM_05655	MMUC_CSURP2099_03202	-	Msp410_04502	Msp360MFT_00904	MPHOCA_05278	MmucoLZSF01_00023	Msp280_01790; Msp280_02305	CLUC14_03549	MAUBAG_02931; MAUBAG_05509	MNEO44074_04877	MneoDSM44074_03672	MneoATCC25795_00003	D174_00600	MCOS44829_01443; MCOS44829_04508; MCOS44829_04586	Mcosme_00922; Mcosme_02474; Mcosme_05892	MspURHB0044_02199	MSMEG_6431	Rv3849	CCUG20998_05397
Secretion system	ESX-1 (T7SS)	esxA	Rv3875	MUCO_DSM_00068	MMUC_CSURP2099_02836	MmucoLZLC01_05624	Msp410_02180	Msp360MFT_01289	MPHOCA_00079	MmucoLZSF01_03849	Msp280_04258	-	MAUBAG_00061	MNEO44074_01647	MneoDSM44074_04592	MneoATCC25795_05061	D174_01890	-	-	MspURHB0044_07010	MSMEG_0066	Rv3875	CCUG20998_00179; CCUG20998_00180; CCUG20998_00184; CCUG20998_05450
Secretion system	ESX-1 (T7SS)	esxB	Rv3874	MUCO_DSM_00067	MMUC_CSURP2099_02837	MmucoLZLC01_05623	Msp410_02181	Msp360MFT_01288	MPHOCA_00078	MmucoLZSF01_03850	Msp280_04259	-	MAUBAG_00060	MNEO44074_01648	MneoDSM44074_04593	MneoATCC25795_05060	D174_01895	-	-	-	MSMEG_0065	Rv3874	CCUG20998_00178; CCUG20998_00183; CCUG20998_05449
Secretion system	ESX-1 (T7SS)	mycP1	Rv3883c	MUCO_DSM_00080	MMUC_CSURP2099_02823	MmucoLZLC01_05637	Msp410_02167	Msp360MFT_01302	MPHOCA_00096	MmucoLZSF01_03836	Msp280_04246	CLUC14_01306	MAUBAG_00073	MNEO44074_01641	MneoDSM44074_04586	MneoATCC25795_05067	D174_01860	MCOS44829_06043	Mcosme_02567	MspURHB0044_07001	MSMEG_0083	Rv3883c	CCUG20998_05461
Secretion system	ESX-2 (T7SS)	PE36	Rv3893c	-	-	-	-	-	-	-	-	-	-	-	-	-	-	-	-	-	-	Rv3893c	-
Secretion system	ESX-2 (T7SS)	PPE69	Rv3892c	-	-	-	-	-	-	-	-	-	-	-	-	-	-	-	-	-	-	Rv3892c	-
Secretion system	ESX-2 (T7SS)	Undetermined	Rv3888c	MUCO_DSM_00058	MMUC_CSURP2099_02846	MmucoLZLC01_05614	Msp410_02190	Msp360MFT_01279	MPHOCA_00069	MmucoLZSF01_03859	Msp280_04268	CLUC14_01308	MAUBAG_00051	MNEO44074_01657	MneoDSM44074_04602	MneoATCC25795_05051	D174_01940	MCOS44829_01516	Mcosme_05965	MspURHB0044_07022	-	Rv3860; Rv3888c	-
Secretion system	ESX-2 (T7SS)	eccA2	Rv3884c	-	-	-	-	-	-	-	-	-	-	-	-	-	-	-	-	-	-	Rv3884c	CCUG20998_05462
Secretion system	ESX-2 (T7SS)	eccB2	Rv3895c	-	-	-	-	-	-	-	-	-	-	-	-	-	-	-	-	-	-	Rv3895c	-
Secretion system	ESX-2 (T7SS)	eccC2	Rv3894c	-	-	-	-	-	-	-	-	-	-	-	-	-	-	-	-	-	-	Rv3894c	-
Secretion system	ESX-2 (T7SS)	eccD2	Rv3887c	-	-	-	-	-	-	-	-	-	-	-	-	-	-	-	-	-	-	Rv3887c	-
Secretion system	ESX-2 (T7SS)	eccE2	Rv3885c	-	-	-	-	-	-	-	-	-	-	-	-	-	-	-	-	-	-	Rv3885c	-
Secretion system	ESX-2 (T7SS)	espG2	Rv3889c	-	-	-	-	-	-	-	-	-	-	-	-	-	-	-	-	-	-	Rv3889c	-
Secretion system	ESX-2 (T7SS)	esxC	Rv3890c	-	-	-	-	-	-	-	-	-	-	-	-	-	-	-	-	-	-	Rv3890c	-
Secretion system	ESX-2 (T7SS)	esxD	Rv3891c	-	-	-	-	-	-	-	-	-	-	-	-	-	-	-	-	-	-	Rv3891c	-
Secretion system	ESX-2 (T7SS)	mycP2	Rv3886c	-	-	-	-	-	-	-	-	-	-	-	-	-	-	-	-	-	-	Rv3886c	-
Secretion system	ESX-3 (T7SS)	PE5	Rv0285	MUCO_DSM_00332	MMUC_CSURP2099_02571	MmucoLZLC01_00679	Msp410_00796	Msp360MFT_05263	MPHOCA_00345	MmucoLZSF01_00932	Msp280_05033	CLUC14_03384	MAUBAG_00331	MNEO44074_03920	MneoDSM44074_03927	MneoATCC25795_00283	D174_03795	MCOS44829_05223	Mcosme_00163	-	MSMEG_0618	Rv0285; Rv1386; Rv3022A	CCUG20998_00507; CCUG20998_01404; CCUG20998_03945; CCUG20998_05248
Secretion system	ESX-3 (T7SS)	PPE4	Rv0286	MUCO_DSM_00333; MUCO_DSM_02491; MUCO_DSM_04745	MMUC_CSURP2099_00414; MMUC_CSURP2099_02570; MMUC_CSURP2099_04112	MmucoLZLC01_00680; MmucoLZLC01_01432; MmucoLZLC01_02771	Msp410_00797; Msp410_01447; Msp410_05180	Msp360MFT_02601; Msp360MFT_03150; Msp360MFT_05264	MPHOCA_02245; MPHOCA_04486	MmucoLZSF01_00787; MmucoLZSF01_00933; MmucoLZSF01_03993	Msp280_00694; Msp280_04687; Msp280_05034	CLUC14_02833; CLUC14_03383; CLUC14_04752	MAUBAG_00332; MAUBAG_04784; MAUBAG_05757	MNEO44074_03919	MneoDSM44074_03926	MneoATCC25795_00284	D174_03800; D174_04930	-	Mcosme_00164	-	MSMEG_0619	Rv0096; Rv0256c; Rv0280; Rv0286; Rv0453; Rv1387; Rv2123	CCUG20998_00247; CCUG20998_00453; CCUG20998_00502; CCUG20998_00508; CCUG20998_00736; CCUG20998_02871; CCUG20998_02995
Secretion system	ESX-3 (T7SS)	eccA3	Rv0282	MUCO_DSM_00329	MMUC_CSURP2099_02574	MmucoLZLC01_00676	Msp410_00793	Msp360MFT_05260	MPHOCA_00342	MmucoLZSF01_00929	Msp280_05030	CLUC14_03387	MAUBAG_00328	MNEO44074_03923	MneoDSM44074_03930	MneoATCC25795_00280	D174_03780	MCOS44829_05226	Mcosme_00160	MspURHB0044_05550	MSMEG_0615	Rv0282	CCUG20998_00504
Secretion system	ESX-3 (T7SS)	eccB3	Rv0283	MUCO_DSM_00330	MMUC_CSURP2099_02573	MmucoLZLC01_00677	Msp410_00794	Msp360MFT_05261	MPHOCA_00343	MmucoLZSF01_00930	Msp280_05031	CLUC14_03386	MAUBAG_00329	MNEO44074_03922	MneoDSM44074_03929	MneoATCC25795_00281	D174_03785	MCOS44829_05225	Mcosme_00161	MspURHB0044_05577	MSMEG_0616	Rv0283	CCUG20998_00505
Secretion system	ESX-3 (T7SS)	eccC3	Rv0284	MUCO_DSM_00331	MMUC_CSURP2099_02572	MmucoLZLC01_00678	Msp410_00795	Msp360MFT_05262	MPHOCA_00344	MmucoLZSF01_00931	Msp280_05032	CLUC14_01222; CLUC14_03385	MAUBAG_00330	MNEO44074_03921	MneoDSM44074_03928	MneoATCC25795_00282	D174_03790	MCOS44829_05224	Mcosme_00162	-	MSMEG_0617	Rv0284	CCUG20998_00506
Secretion system	ESX-3 (T7SS)	eccD3	Rv0290	MUCO_DSM_00337	MMUC_CSURP2099_02565	MmucoLZLC01_00684	Msp410_00801	Msp360MFT_05268	MPHOCA_00351	MmucoLZSF01_00937	Msp280_05038	CLUC14_03379	MAUBAG_00337	MNEO44074_03915	MneoDSM44074_03922	MneoATCC25795_00288	D174_03820	MCOS44829_06144	Mcosme_00168	-	MSMEG_0623	Rv0290	CCUG20998_00512
Secretion system	ESX-3 (T7SS)	eccE3	Rv0292	-	-	-	-	-	-	-	-	-	-	MNEO44074_03913	MneoDSM44074_03920	MneoATCC25795_00290	D174_03830	MCOS44829_06142	Mcosme_00170	-	MSMEG_0626	Rv0292	CCUG20998_00514
Secretion system	ESX-3 (T7SS)	espG3	Rv0289	MUCO_DSM_00336	MMUC_CSURP2099_02567	MmucoLZLC01_00683	Msp410_00800	Msp360MFT_05267	MPHOCA_00350	MmucoLZSF01_00936	Msp280_05037	CLUC14_03380	MAUBAG_00336	MNEO44074_03916	MneoDSM44074_03923	MneoATCC25795_00287	D174_03815	MCOS44829_06145	Mcosme_00167	-	MSMEG_0622	Rv0289	CCUG20998_00511
Secretion system	ESX-3 (T7SS)	esxG	Rv0287	MUCO_DSM_00334	MMUC_CSURP2099_02569	MmucoLZLC01_00681	Msp410_00798	Msp360MFT_05265	MPHOCA_00348	MmucoLZSF01_00934	Msp280_05035	CLUC14_03382	MAUBAG_00334	MNEO44074_03918	MneoDSM44074_03925	MneoATCC25795_00285	D174_03805	MCOS44829_06147	Mcosme_00165	-	MSMEG_0620	Rv0287; Rv3020c	CCUG20998_00509
Secretion system	ESX-3 (T7SS)	esxH	Rv0288	MUCO_DSM_00335	MMUC_CSURP2099_02568	MmucoLZLC01_00682	Msp410_00799	Msp360MFT_05266	MPHOCA_00349	MmucoLZSF01_00935	Msp280_05036	CLUC14_03381	MAUBAG_00335	MNEO44074_03917	MneoDSM44074_03924	MneoATCC25795_00286	D174_03810	MCOS44829_06146	Mcosme_00166	-	MSMEG_0621	Rv0288; Rv3017c; Rv3019c	-
Secretion system	ESX-3 (T7SS)	mycP3	Rv0291	MUCO_DSM_00338	MMUC_CSURP2099_02564	MmucoLZLC01_00685	Msp410_00802	Msp360MFT_05269	MPHOCA_00352	MmucoLZSF01_00938	Msp280_05039	CLUC14_01214; CLUC14_03378	MAUBAG_00338; MAUBAG_02538	MNEO44074_03914	MneoDSM44074_03921	MneoATCC25795_00289	D174_03825	MCOS44829_06143	Mcosme_00169	MspURHB0044_05573	MSMEG_0624	Rv0291	CCUG20998_00513
Secretion system	ESX-4 (T7SS)	Undetermined	Rv3446c	-	-	-	-	-	-	-	-	-	-	-	-	-	-	-	-	-	MSMEG_1537	Rv3446c	CCUG20998_01059
Secretion system	ESX-4 (T7SS)	eccB4	Rv3450c	MUCO_DSM_04516	MMUC_CSURP2099_04340	MmucoLZLC01_03665	Msp410_02882	Msp360MFT_02831	MPHOCA_04260	MmucoLZSF01_01761	-	CLUC14_05462	MAUBAG_04472	MNEO44074_02504	MneoDSM44074_00639	MneoATCC25795_03343	D174_07145	-	-	MspURHB0044_02794	MSMEG_1534	Rv3450c	CCUG20998_01055
Secretion system	ESX-4 (T7SS)	eccC4	Rv3447c	MUCO_DSM_04506	MMUC_CSURP2099_04350	MmucoLZLC01_03655	Msp410_02912	Msp360MFT_02841	MPHOCA_04254	MmucoLZSF01_02007	Msp280_04926	CLUC14_01879	MAUBAG_04469	MNEO44074_02501	MneoDSM44074_00001; MneoDSM44074_00022	MneoATCC25795_03346	D174_07160	MCOS44829_01569	Mcosme_00831	MspURHB0044_02797; MspURHB0044_05575	MSMEG_1536	Rv3447c	CCUG20998_01058
Secretion system	ESX-4 (T7SS)	eccD4	Rv3448	-	-	-	-	-	-	-	-	-	-	-	-	-	-	-	-	-	-	Rv3448	CCUG20998_01057
Secretion system	ESX-4 (T7SS)	esxT	Rv3444c	MUCO_DSM_04503	MMUC_CSURP2099_04353	MmucoLZLC01_03652	Msp410_02915	Msp360MFT_02844	MPHOCA_04251	MmucoLZSF01_02010	Msp280_04929	CLUC14_01882	MAUBAG_04466	MNEO44074_02498	MneoDSM44074_00004; MneoDSM44074_00019	MneoATCC25795_03349	D174_07175	MCOS44829_01566	Mcosme_00834	MspURHB0044_02800	MSMEG_1539	Rv3444c	CCUG20998_01061
Secretion system	ESX-4 (T7SS)	esxU	Rv3445c	MUCO_DSM_04504	MMUC_CSURP2099_04352	MmucoLZLC01_03653	Msp410_02914	Msp360MFT_02843	MPHOCA_04252	MmucoLZSF01_02009	Msp280_04928	CLUC14_01881	MAUBAG_04467	MNEO44074_02499	MneoDSM44074_00003; MneoDSM44074_00020	MneoATCC25795_03348	D174_07170	MCOS44829_01567	Mcosme_00833	MspURHB0044_02799	MSMEG_1538	Rv3445c	CCUG20998_01060
Secretion system	ESX-4 (T7SS)	mycP4	Rv3449	MUCO_DSM_04508	MMUC_CSURP2099_04348	MmucoLZLC01_03657	Msp410_02910	Msp360MFT_02839	MPHOCA_04256	-	Msp280_04924	CLUC14_01877	MAUBAG_04471	MNEO44074_02503	MneoDSM44074_00638	MneoATCC25795_03344	D174_07150	MCOS44829_01571	Mcosme_00829	MspURHB0044_02795	MSMEG_1533	Rv3449	CCUG20998_01056
Secretion system	ESX-5 (T7SS)	PE18	Rv1788	-	-	-	-	-	-	-	-	-	-	-	-	-	-	-	-	-	-	Rv1195; Rv1214c; Rv1788; Rv3622c; Rv3650	CCUG20998_02575; CCUG20998_04205; CCUG20998_05105
Secretion system	ESX-5 (T7SS)	PE19	Rv1791	-	-	-	-	-	-	-	-	-	-	-	-	-	-	-	-	-	-	Rv0916c; Rv1791; Rv1806; Rv3477	CCUG20998_02578; CCUG20998_04758
Secretion system	ESX-5 (T7SS)	PPE25	Rv1787	-	-	-	-	-	-	-	-	-	-	-	-	-	-	-	-	-	-	Rv1787; Rv2892c	CCUG20998_02574
Secretion system	ESX-5 (T7SS)	PPE26	Rv1789	-	-	-	-	-	-	-	-	-	-	-	-	-	-	-	-	-	-	Rv1705c; Rv1789	CCUG20998_01049; CCUG20998_01821; CCUG20998_02420; CCUG20998_02576
Secretion system	ESX-5 (T7SS)	PPE27	Rv1790	-	-	-	-	-	-	-	-	-	-	-	-	-	-	-	-	-	-	Rv1790	CCUG20998_01822
Secretion system	ESX-5 (T7SS)	PPE41	Rv2430c	-	-	-	-	-	-	-	-	-	-	-	-	-	-	-	-	-	-	Rv2430c	-
Secretion system	ESX-5 (T7SS)	Undetermined	Rv1786	-	-	-	-	-	-	-	-	-	-	-	-	-	-	-	-	MspURHB0044_01606	-	Rv1786	CCUG20998_02573
Secretion system	ESX-5 (T7SS)	Undetermined	Rv1794	-	-	-	-	-	-	-	-	-	-	-	-	-	-	-	-	-	-	Rv1794	CCUG20998_02581
Secretion system	ESX-5 (T7SS)	cyp143	Rv1785c	-	-	-	-	-	-	-	-	-	-	-	-	-	-	-	-	-	-	Rv1785c	CCUG20998_02533; CCUG20998_02572
Secretion system	ESX-5 (T7SS)	eccA5	Rv1798	-	-	-	-	-	-	-	-	CLUC14_01212	-	-	-	-	-	-	-	-	-	Rv1798	CCUG20998_02586
Secretion system	ESX-5 (T7SS)	eccB5	Rv1782	-	-	-	-	-	-	-	-	CLUC14_01224	-	-	-	-	-	-	-	-	-	Rv1782	CCUG20998_02570
Secretion system	ESX-5 (T7SS)	eccCa5	Rv1783	-	-	-	-	-	-	-	-	-	-	-	-	-	-	-	-	-	-	Rv1783	CCUG20998_02571
Secretion system	ESX-5 (T7SS)	eccCb5	Rv1784	-	MMUC_CSURP2099_05968	-	-	-	-	-	-	-	MAUBAG_05817	-	-	-	-	-	-	-	-	-	-
Secretion system	ESX-5 (T7SS)	eccD5	Rv1795	-	-	-	-	-	-	-	-	-	-	-	-	-	-	-	-	-	-	Rv1795	CCUG20998_02583
Secretion system	ESX-5 (T7SS)	eccE5	Rv1797	-	-	-	-	-	-	-	-	-	-	-	-	-	-	-	-	-	-	Rv1797	CCUG20998_02585
Secretion system	ESX-5 (T7SS)	esxM	Rv1792*	-	-	-	-	-	-	-	-	-	-	-	-	-	-	-	-	-	-	Rv1038c; Rv1197; Rv2347c; Rv3620c	CCUG20998_03458
Secretion system	ESX-5 (T7SS)	esxN	Rv1793	-	-	-	-	-	-	-	-	-	-	-	-	-	-	-	-	-	-	Rv1037c; Rv1198; Rv1793; Rv2346c; Rv3619c	CCUG20998_02580; CCUG20998_03459; CCUG20998_03598; CCUG20998_03604; CCUG20998_03607; CCUG20998_04432; CCUG20998_05106
Secretion system	ESX-5 (T7SS)	mycP5	Rv1796	-	MMUC_CSURP2099_05977	-	-	-	-	-	-	-	MAUBAG_05826	-	-	-	-	-	-	-	-	Rv1796	CCUG20998_02584
Stress adaptation	AhpC	ahpC	Rv2428	-	-	-	-	-	-	-	-	-	-	MNEO44074_00789	MneoDSM44074_04544	MneoATCC25795_01755	D174_10655	MCOS44829_00169	Mcosme_01598	-	MSMEG_4891	Rv2428	CCUG20998_02662
Stress adaptation	Catalase-peroxidase	katG	Rv1908c	MUCO_DSM_03046	MMUC_CSURP2099_05808	-	Msp410_04913	Msp360MFT_01581	MPHOCA_02752	MmucoLZSF01_05287	Msp280_03679	CLUC14_01812	MAUBAG_01493	MNEO44074_01383; MNEO44074_01665	MneoDSM44074_03151; MneoDSM44074_04610	MneoATCC25795_02128; MneoATCC25795_05043	D174_01980; D174_15090	MCOS44829_01530; MCOS44829_02861	Mcosme_03188; Mcosme_05979	MspURHB0044_05825	MSMEG_3461; MSMEG_3729; MSMEG_6384	Rv1908c	CCUG20998_02841
Stress adaptation	Cu	sodC	Rv0432	MUCO_DSM_00378; MUCO_DSM_04908; MUCO_DSM_04993	MMUC_CSURP2099_02524; MMUC_CSURP2099_03867; MMUC_CSURP2099_03950	MmucoLZLC01_00729; MmucoLZLC01_01687; MmucoLZLC01_03490	Msp410_00842; Msp410_01296; Msp410_01611	Msp360MFT_02022; Msp360MFT_02439; Msp360MFT_05315	MPHOCA_00399; MPHOCA_04641; MPHOCA_04729	MmucoLZSF01_01624; MmucoLZSF01_02044; MmucoLZSF01_03634	Msp280_01057; Msp280_04520; Msp280_05122	CLUC14_05206	MAUBAG_00372; MAUBAG_04951; MAUBAG_05022	MNEO44074_02896; MNEO44074_04711	MneoDSM44074_04149; MneoDSM44074_05037	MneoATCC25795_00642; MneoATCC25795_02952	D174_04605; D174_05030	MCOS44829_02004; MCOS44829_02094	Mcosme_00305; Mcosme_00395	MspURHB0044_00078; MspURHB0044_02104	MSMEG_0760; MSMEG_0835	Rv0356c; Rv0432	CCUG20998_00696
Stress adaptation	Iron-cofactored SOD	sodA	Rv3846	MUCO_DSM_05653	MMUC_CSURP2099_03204	MmucoLZLC01_03103	Msp410_04500	Msp360MFT_00902	MPHOCA_05276	MmucoLZSF01_00025	Msp280_02307	CLUC14_03547	MAUBAG_05507	MNEO44074_02027; MNEO44074_04875	MneoDSM44074_03670; MneoDSM44074_04441	-	D174_00590; D174_11165	MCOS44829_01440	Mcosme_05889	-	MSMEG_6427; MSMEG_6636	Rv3846	CCUG20998_05394
Stress adaptation	Pore-forming protein	ompA	Rv0899	-	-	-	-	-	-	-	-	-	-	-	-	-	-	-	-	-	-	Rv0899	CCUG20998_04605
Acid resistance	Urease(Helicobacter)	ureB	ureB											MNEO44074_03710	MneoDSM44074_02257	MneoATCC25795_04598	D174_23330					Rv1850
Acid resistance	Urease(Helicobacter)	ureG	ureG											MNEO44074_03711	MneoDSM44074_02256	MneoATCC25795_04597	D174_23335					Rv1852
Adherence	GroEL(Clostridium)	groEL	groEL															MCOS44829_03380	Mcosme_03815	MspURHB0044_03958	MSMEG_1978	Rv0440; Rv3417c
Adherence	Streptococcal plasmin receptor/GAPDH(Streptococcus)	plr/gapA	plr/gapA										MAUBAG_01415									Rv1436
Antiphagocytosis	Alginate biosynthesis(Pseudomonas)	algD	algD																		MSMEG_5957
Antiphagocytosis	Capsule(Klebsiella)	gnd	gnd																			Rv1844c
Enzyme	Streptococcal enolase(Streptococcus)	eno	eno																			Rv1023
Immune evasion	Capsule(Streptococcus)	rfbB-1	rfbB-1																			Rv3464
Immune evasion	Capsule(Streptococcus)	rmlB	rmlB	-	-	-	-	-	-	-	-	-	-	MNEO44074_02669	MneoDSM44074_00631	MneoATCC25795_03178	D174_06300	MCOS44829_04434	Mcosme_02400	-			-
Immune evasion	Exopolysaccharide(Haemophilus)	pgi	pgi							MmucoLZSF01_05383		CLUC14_00567
Immune evasion	LOS(Campylobacter)	gmhA	gmhA																	MspURHB0044_01951
Immune evasion	Polysaccharide capsule(Bacillus)	epsE	epsE						MPHOCA_00257
Iron uptake	ABC transporter(Neisseria)	fbpC	fbpC											MNEO44074_02033	MneoDSM44074_04435	MneoATCC25795_04413	D174_11135
Iron uptake	Ferrous iron transport(Shigella)	sitB	sitB											MNEO44074_01979	MneoDSM44074_04923	MneoATCC25795_00900
Iron uptake	Iron/managanease transport(Escherichia)	sitA	sitA											MNEO44074_01978	MneoDSM44074_04922	MneoATCC25795_00899	D174_03450
Nutritional virulence	Pyrimidine biosynthesis(Francisella)	carB	carB																			Rv1384
Others	O-antigen(Yersinia)	ddhA	ddhA																				CCUG20998_02233
Others	O-antigen(Yersinia)	fcl	fcl																			Rv1512
Others	O-antigen(Yersinia)	gmd	gmd																			Rv1511
Others	O-antigen(Yersinia)	wcaG	wcaG						MPHOCA_00254	MmucoLZSF01_02736
Others	O-antigen(Yersinia)	-	CCUG20998_02234																				CCUG20998_02234
Other adhesion-related proteins	EF-Tu(Mycoplasma)	tuf	tuf																			Rv0685
Secretion system	T6SS-II(Klebsiella)	clpB	clpB							MmucoLZSF01_01462
Serum resistance and immune evastion	LPS(Francisella)	wbtP	wbtP																	MspURHB0044_05908
Stress adaptation	Catalase(Neisseria)	katA	katA											MNEO44074_02418	MneoDSM44074_01313	MneoATCC25795_03429	D174_07520	MCOS44829_00133	Mcosme_01634		MSMEG_3486

## Sheet: Table S3b
Table S3b: Mammalian cell entry operon predicted genes in MmucT – MneoT –clade members.
The following table was obtained based on the VFDB database results and then the respective ortholog gene was found from PanOCT with a parameters setting too evalue 1e-100, query_coverage > 70% and Identity >45%. The Italics names in MCE operon was confirmed manually based on the NCBI blast searchs. Bold one were ~mce9 type also according to VFDB
MCE operon	MCE_Type	M. mucogenicum DSM 44124	M. mucogenicum CSUR P2099	M. sp. 360MFTsu5.1	M. sp. UNC410CL29Cvi84	M. mucogenicum LZLC01	M. mucogenicum LZSF01	M. phocaicum DSM 45104	M. llatzerense strain CLUC14	M. sp. UNC280MFTsu5.1	M. aubagnense DSM 45150	M. cosmeticum strain DSM 44829	M. cosmeticum strain DSM 44829	M. neoaurum strain DSM 44074	M. neoaurum ATCC 25795	M. neoaurum strain DSM 44074	M. neoaurum VKM Ac-1815D	M. sp. URHB0044	M. smegmatis MC2-155	M. marinum CCUG20998	M. tuberculosis H37Rv
Mce1	Mce1	MUCO_DSM_00129	MMUC_CSURP2099_02776	Msp360MFT_04727	Msp410_00985	MmucoLZLC01_05677	MmucoLZSF01_03800	MPHOCA_00132	CLUC14_03732	Msp280_04206	MAUBAG_00108	MCOS44829_06154	Mcosme_02618	MNEO44074_01590	MneoATCC25795_03792	MneoDSM44074_05277	D174_01625	MspURHB0044_06558	MSMEG_0134	CCUG20998_00378	RVBD_0169
Mce1	Mce1	MUCO_DSM_00130	MMUC_CSURP2099_02775	Msp360MFT_04728	Msp410_00986	MmucoLZLC01_05678	MmucoLZSF01_03799	MPHOCA_00133	CLUC14_03733	Msp280_04205	MAUBAG_00109	MCOS44829_06155	Mcosme_02619	MNEO44074_01589	MneoATCC25795_03793	MneoDSM44074_05276	D174_01620	MspURHB0044_06559	MSMEG_0135	CCUG20998_00379	RVBD_0170
Mce1	Mce1	MUCO_DSM_00131	MMUC_CSURP2099_02774	Msp360MFT_04729	Msp410_00987	MmucoLZLC01_05679	MmucoLZSF01_03798	MPHOCA_00134	CLUC14_03734	Msp280_04204	MAUBAG_00110	MCOS44829_06156	Mcosme_02620	MNEO44074_01588	MneoATCC25795_03794	MneoDSM44074_05275	D174_01615	MspURHB0044_06560	MSMEG_0136	CCUG20998_00380	RVBD_0171
Mce1	Mce1	MUCO_DSM_00132	MMUC_CSURP2099_02773	Msp360MFT_04730	Msp410_00988	MmucoLZLC01_05680	MmucoLZSF01_03797	MPHOCA_00135	CLUC14_03735	Msp280_04203	MAUBAG_00111	MCOS44829_06157	Mcosme_02621	MNEO44074_01587	MneoATCC25795_03795	----------	D174_01610	MspURHB0044_06561	MSMEG_0137	CCUG20998_00381	RVBD_0172
Mce1	Mce1	MUCO_DSM_00133	MMUC_CSURP2099_02772	Msp360MFT_04731	Msp410_00989	MmucoLZLC01_05681	MmucoLZSF01_03796	MPHOCA_00136	CLUC14_03736	Msp280_04202	MAUBAG_00112	MCOS44829_06158	Mcosme_02622	MNEO44074_01586	MneoATCC25795_03796	MneoDSM44074_00072	D174_01605	MspURHB0044_06562	MSMEG_0138	CCUG20998_00382	RVBD_0173
Mce1	Mce1	MUCO_DSM_00134	MMUC_CSURP2099_02771	Msp360MFT_04732	Msp410_00990	MmucoLZLC01_05682	MmucoLZSF01_03795	MPHOCA_00137	CLUC14_03737	Msp280_04201	MAUBAG_00113	MCOS44829_06159	Mcosme_02623	MNEO44074_01585	MneoATCC25795_03797	MneoDSM44074_00073	D174_01600	MspURHB0044_06563	MSMEG_0139	CCUG20998_00383	RVBD_0174
Mce2	Mce2																				RVBD_0589
Mce2	Mce2																				RVBD_0590
Mce2	Mce2																				RVBD_0591
Mce2	Mce2																				RVBD_0592
Mce2	Mce2																				RVBD_0593
Mce2	Mce2																				RVBD_0594
Mce3	Mce3	MUCO_DSM_01862	MMUC_CSURP2099_01044	Msp360MFT_05640	Msp410_00566	MmucoLZLC01_02431	MmucoLZSF01_00310	MPHOCA_01600	CLUC14_02465	Msp280_00507	MAUBAG_01797	MCOS44829_05802	Mcosme_04785	MNEO44074_03126	MneoATCC25795_01594	----------	D174_21305	MspURHB0044_04221	MSMEG_0346	CCUG20998_02808	RVBD_1966
Mce3	Mce3	MUCO_DSM_01863	MMUC_CSURP2099_01043	Msp360MFT_05641	Msp410_00567	MmucoLZLC01_02432	----------	MPHOCA_01601	CLUC14_02464	Msp280_00506	MAUBAG_01798	MCOS44829_05803	Mcosme_04784	MNEO44074_03127	MneoATCC25795_01593	MneoDSM44074_01679	D174_21300	MspURHB0044_04220	MSMEG_0347	CCUG20998_02809	RVBD_1967
Mce3	Mce3	MUCO_DSM_01864	MMUC_CSURP2099_01042	Msp360MFT_05642	Msp410_00568	MmucoLZLC01_02433	----------	MPHOCA_01602	CLUC14_02463	Msp280_00505	MAUBAG_01799	MCOS44829_05804	Mcosme_04783	MNEO44074_03128	MneoATCC25795_01592	MneoDSM44074_01680	D174_21295	MspURHB0044_04219	MSMEG_0348	CCUG20998_02810	RVBD_1968
Mce3	Mce3	MUCO_DSM_01865	MMUC_CSURP2099_01041	Msp360MFT_05643	Msp410_00569	MmucoLZLC01_02434	MmucoLZSF01_00312	MPHOCA_01603	CLUC14_02462	Msp280_00504	MAUBAG_01800	MCOS44829_05805	Mcosme_04782	MNEO44074_03129	MneoATCC25795_01591	MneoDSM44074_01681	D174_21290	MspURHB0044_04218	MSMEG_0349	CCUG20998_02811	RVBD_1969
Mce3	Mce3	MUCO_DSM_01866	MMUC_CSURP2099_01040	Msp360MFT_05644	Msp410_00570	MmucoLZLC01_02435	MmucoLZSF01_00313	MPHOCA_01604	CLUC14_02461	Msp280_00503	MAUBAG_01801	MCOS44829_05806	Mcosme_04781	MNEO44074_03130	MneoATCC25795_01590	MneoDSM44074_01682	D174_21285	MspURHB0044_04217	MSMEG_0350	CCUG20998_02812	RVBD_1970
Mce3	Mce3	MUCO_DSM_01867	MMUC_CSURP2099_01039	Msp360MFT_05783	Msp410_00571	MmucoLZLC01_02436	MmucoLZSF01_00314	MPHOCA_01605	CLUC14_02460	Msp280_00502	MAUBAG_01802	MCOS44829_05807	Mcosme_04780	MNEO44074_03131	MneoATCC25795_01589	MneoDSM44074_01683	D174_21280	MspURHB0044_04216	MSMEG_0351	CCUG20998_02813	RVBD_1971
Mce3	Mce3	MUCO_DSM_05770	MMUC_CSURP2099_03087	Msp360MFT_01019	Msp410_00346	MmucoLZLC01_01894	MmucoLZSF01_04201	MPHOCA_05374	CLUC14_03904	Msp280_04499	MAUBAG_05642	MCOS44829_00820	Mcosme_05269	MNEO44074_03723	MneoATCC25795_04585	MneoDSM44074_02244	D174_23410	MspURHB0044_05642	----------	----------	----------
Mce3	Mce3	MUCO_DSM_05771	MMUC_CSURP2099_03086	Msp360MFT_01020	Msp410_00347	MmucoLZLC01_01895	MmucoLZSF01_04200	----------	CLUC14_03905	Msp280_04498	MAUBAG_05643	MCOS44829_00821	Mcosme_05270	MNEO44074_03724	MneoATCC25795_04584	MneoDSM44074_02243	D174_23415	MspURHB0044_05643	----------	----------	----------
Mce3	Mce3	MUCO_DSM_05772	MMUC_CSURP2099_03085	Msp360MFT_01021	Msp410_00348	MmucoLZLC01_01896	MmucoLZSF01_04199	MPHOCA_05376	CLUC14_03906	Msp280_04497	MAUBAG_05644	MCOS44829_00822	Mcosme_05271	MNEO44074_03725	MneoATCC25795_04583	MneoDSM44074_02242	D174_23420	MspURHB0044_05644	----------	----------	----------
Mce3	Mce3	MUCO_DSM_05773	MMUC_CSURP2099_03084	Msp360MFT_01022	Msp410_00349	MmucoLZLC01_01897	MmucoLZSF01_04198	MPHOCA_05377	CLUC14_03907	Msp280_04496	MAUBAG_05645	MCOS44829_00823	Mcosme_05272	MNEO44074_03726	MneoATCC25795_04582	MneoDSM44074_02241	D174_23425	MspURHB0044_05645	----------	----------	----------
Mce3	Mce3	MUCO_DSM_05774	MMUC_CSURP2099_03083	Msp360MFT_01023	Msp410_00350	MmucoLZLC01_01898	MmucoLZSF01_04197	MPHOCA_05378	CLUC14_03908	Msp280_04495	MAUBAG_05646	MCOS44829_00824	Mcosme_05273	MNEO44074_03727	MneoATCC25795_04581	MneoDSM44074_02240	D174_23430	MspURHB0044_05646	----------	----------	----------
Mce3	Mce3	MUCO_DSM_05775	MMUC_CSURP2099_03082	Msp360MFT_01024	Msp410_00351	MmucoLZLC01_01899	MmucoLZSF01_04196	MPHOCA_05379	CLUC14_03909	Msp280_04494	MAUBAG_05647	MCOS44829_00825	Mcosme_05274	MNEO44074_03728	MneoATCC25795_04580	MneoDSM44074_02239	D174_23435	MspURHB0044_05647	----------	----------	----------
Mce3	Mce3	----------	----------	----------	Msp410_04662	MmucoLZLC01_05317	----------	MPHOCA_05543	CLUC14_02557	Msp280_02476	----------	----------	----------	MNEO44074_00634	MneoATCC25795_00925	MneoDSM44074_02599	D174_16540	MspURHB0044_04345	----------	CCUG20998_04012	----------
Mce3	Mce3	----------	----------	Msp360MFT_00698	Msp410_04661	MmucoLZLC01_05316	----------	MPHOCA_05544	CLUC14_02558	Msp280_02475	----------	----------	----------	MNEO44074_00635	MneoATCC25795_00924	MneoDSM44074_02600	D174_16545	MspURHB0044_04346	----------	CCUG20998_04011	----------
Mce3	Mce3	----------	----------	Msp360MFT_00699	Msp410_04660	MmucoLZLC01_05315	----------	MPHOCA_05545	CLUC14_02559	Msp280_02474	----------	----------	----------	MNEO44074_00636	MneoATCC25795_00923	MneoDSM44074_02601	D174_16550	MspURHB0044_04347	----------	CCUG20998_04010	----------
Mce3	Mce3	----------	----------	Msp360MFT_00701	Msp410_04659	MmucoLZLC01_05314	----------	MPHOCA_05546	CLUC14_02560	Msp280_02473	----------	----------	----------	MNEO44074_00637	MneoATCC25795_00922	MneoDSM44074_02602	D174_16555	MspURHB0044_04348	----------	CCUG20998_04009	----------
Mce3	Mce3	----------	----------	Msp360MFT_00702	Msp410_04658	MmucoLZLC01_05313	----------	MPHOCA_05547	CLUC14_02561	Msp280_02472	----------	----------	----------	MNEO44074_00638	MneoATCC25795_00921	MneoDSM44074_02603	D174_16560	MspURHB0044_04349	----------	CCUG20998_04008	----------
Mce3	Mce3	----------	----------	Msp360MFT_00703	Msp410_04657	MmucoLZLC01_05312	----------	MPHOCA_05548	CLUC14_02562	Msp280_02471	----------	----------	----------	MNEO44074_00639	MneoATCC25795_00920	MneoDSM44074_02604	D174_16565	MspURHB0044_04350	----------	CCUG20998_04007	----------
Mce3A	Mce3																D174_13795		----------	----------	----------
Mce3	Mce3																	MspURHB0044_00154	----------	----------	----------
Mce3	Mce3																	MspURHB0044_00155	----------	----------	----------
Mce3	Mce3																	MspURHB0044_00156	----------	----------	----------
Mce3	Mce3																	MspURHB0044_00157	----------	----------	----------
Mce3	Mce3																	MspURHB0044_00158	----------	----------	----------
Mce3	Mce3																	MspURHB0044_00159	----------	----------	----------
Mce3	Mce3																	MspURHB0044_00645	----------	----------	----------
Mce3	Mce3																	MspURHB0044_00646	----------	----------	----------
Mce3	Mce3																	MspURHB0044_00647	----------	----------	----------
Mce3	Mce3																	MspURHB0044_00648	----------	----------	----------
Mce3	Mce3																	MspURHB0044_00650	----------	----------	----------
Mce3	Mce3																	MspURHB0044_01623	----------	----------	----------
Mce3	Mce3																	MspURHB0044_01624	----------	----------	----------
Mce3	Mce3																	MspURHB0044_01625	----------	----------	----------
Mce3	Mce3																	MspURHB0044_01626	----------	----------	----------
Mce3	Mce3																	MspURHB0044_01627	----------	----------	----------
Mce3	Mce3																	MspURHB0044_01628	----------	----------	----------
Mce3	Mce3																	MspURHB0044_03633	----------	----------	----------
Mce3	Mce3																	MspURHB0044_03634	----------	----------	----------
Mce3	Mce3																	MspURHB0044_03635	----------	----------	----------
Mce3	Mce3																	MspURHB0044_03636	----------	----------	----------
Mce3	Mce3																	MspURHB0044_03637
Mce3	Mce3																	MspURHB0044_03638
Mce2A	MCE_Type																	MspURHB0044_06722
Mce2A	MCE_Type																	MspURHB0044_06792
Mce3	Mce3																	MspURHB0044_06850
Mce3	Mce3																	MspURHB0044_06851
Mce3	Mce3																	MspURHB0044_06852
Mce3	Mce3																	MspURHB0044_06853
Mce3	Mce3																	MspURHB0044_06854
Mce3	Mce3																	MspURHB0044_06855
Mce4	Mce4	MUCO_DSM_05020	MMUC_CSURP2099_03839	Msp360MFT_02082	Msp410_01325	MmucoLZLC01_03463	MmucoLZSF01_02459	MPHOCA_04756	CLUC14_05182	Msp280_01034	MAUBAG_05046	MCOS44829_00964	Mcosme_05413	MNEO44074_03841	MneoATCC25795_04467	MneoDSM44074_02123	D174_23980	MspURHB0044_05844	MSMEG_5895	CCUG20998_04955	RVBD_3494c
Mce4	Mce4	MUCO_DSM_05021	MMUC_CSURP2099_03838	Msp360MFT_02083	Msp410_01326	MmucoLZLC01_03462	MmucoLZSF01_02458	MPHOCA_04757	CLUC14_05181	Msp280_01033	MAUBAG_05047	MCOS44829_00965	Mcosme_05414	MNEO44074_03842	MneoATCC25795_04466	MneoDSM44074_02122	D174_23985	MspURHB0044_05845	MSMEG_5896	CCUG20998_04956	RVBD_3495c
Mce4	Mce4	MUCO_DSM_05022	MMUC_CSURP2099_03837	Msp360MFT_02084	Msp410_01327	MmucoLZLC01_03461	MmucoLZSF01_02457	MPHOCA_04758	CLUC14_05180	Msp280_01032	MAUBAG_05048	MCOS44829_00966	Mcosme_05415	MNEO44074_03843	MneoATCC25795_04465	MneoDSM44074_02121	D174_23990	MspURHB0044_05846	MSMEG_5897	CCUG20998_04957	RVBD_3496c
Mce4	Mce4	MUCO_DSM_05023	MMUC_CSURP2099_03836	Msp360MFT_02085	Msp410_01328	MmucoLZLC01_03460	MmucoLZSF01_02456	MPHOCA_04759	CLUC14_05179	Msp280_01031	MAUBAG_05049	MCOS44829_00967	Mcosme_05416	MNEO44074_03844	MneoATCC25795_04464	MneoDSM44074_02120	D174_23995	MspURHB0044_05847	MSMEG_5898	CCUG20998_04958	RVBD_3497c
Mce4	Mce4	MUCO_DSM_05024	MMUC_CSURP2099_03835	Msp360MFT_02086	Msp410_01329	MmucoLZLC01_03459	MmucoLZSF01_02455	MPHOCA_04760	CLUC14_05178	Msp280_01030	MAUBAG_05050	MCOS44829_00968	Mcosme_05417	MNEO44074_03845	MneoATCC25795_04463	MneoDSM44074_02119	D174_24000	MspURHB0044_05848	MSMEG_5899	CCUG20998_04959	RVBD_3498c
Mce4	Mce4	MUCO_DSM_05025	MMUC_CSURP2099_03834	Msp360MFT_02087	Msp410_01330	----------	----------	MPHOCA_04761	CLUC14_05177	Msp280_01029	MAUBAG_05051	MCOS44829_00969	Mcosme_05418	MNEO44074_03846	MneoATCC25795_04462	MneoDSM44074_02118	D174_24005	MspURHB0044_05849	MSMEG_5900	CCUG20998_04960	RVBD_3499c
Mce4	Mce4			Msp360MFT_03800					CLUC14_01875					MNEO44074_01932	MneoATCC25795_00853	MneoDSM44074_04876	D174_03255		----------	----------	----------
Mce4	Mce4			Msp360MFT_03801					CLUC14_01874					MNEO44074_01933	MneoATCC25795_00854	MneoDSM44074_04877	D174_03260		----------	----------	----------
Mce4	Mce4			Msp360MFT_03802					CLUC14_01873					MNEO44074_01934	MneoATCC25795_00855	MneoDSM44074_04878	D174_03265		----------	----------	----------
Mce4	Mce4			Msp360MFT_03803					CLUC14_01872					MNEO44074_01935	MneoATCC25795_00856	MneoDSM44074_04879	D174_03270		----------	----------	----------
Mce4	Mce4			Msp360MFT_03804					CLUC14_01871					MNEO44074_01936	MneoATCC25795_00857	MneoDSM44074_04880	D174_03275		----------	----------	----------
Mce4	Mce4			Msp360MFT_03805					CLUC14_01870					MNEO44074_01937	MneoATCC25795_00858	MneoDSM44074_04881	D174_03280		----------	----------	----------
Mce5	Mce5	MUCO_DSM_03969	MMUC_CSURP2099_04889	Msp360MFT_04452	Msp410_02092	MmucoLZLC01_03031	MmucoLZSF01_01883	MPHOCA_03687	CLUC14_04234	Msp280_03937	MAUBAG_03925	----------	----------	----------	----------	----------	----------	----------	----------	----------	----------
Mce5	Mce5	MUCO_DSM_03970	MMUC_CSURP2099_04888	Msp360MFT_04451	Msp410_02091	MmucoLZLC01_03032	MmucoLZSF01_01884	MPHOCA_03688	CLUC14_04233	Msp280_03936	MAUBAG_03926	----------	----------	----------	----------	----------	----------	----------	----------	----------	----------
Mce5	Mce5	MUCO_DSM_03971	MMUC_CSURP2099_04887	Msp360MFT_04450	Msp410_02090	MmucoLZLC01_03033	MmucoLZSF01_01885	MPHOCA_03689	CLUC14_04232	Msp280_03935	MAUBAG_03927	----------	----------	----------	----------	----------	----------	----------	----------	----------	----------
Mce5	Mce5	MUCO_DSM_03972	MMUC_CSURP2099_04886	Msp360MFT_04449	Msp410_02089	MmucoLZLC01_03034	MmucoLZSF01_01887	MPHOCA_03690	CLUC14_04231	Msp280_03934	MAUBAG_03928	----------	----------	----------	----------	----------	----------	----------	----------	----------	----------
Mce5	Mce5	MUCO_DSM_03973	MMUC_CSURP2099_04885	Msp360MFT_04448	Msp410_02088	MmucoLZLC01_03035	MmucoLZSF01_01888	MPHOCA_03691	CLUC14_04230	Msp280_03933	MAUBAG_03929	----------	----------	----------	----------	----------	----------	----------	----------	----------	----------
Mce5	Mce5	MUCO_DSM_03974	MMUC_CSURP2099_04884	Msp360MFT_04447	Msp410_02087	MmucoLZLC01_03036	MmucoLZSF01_01889	MPHOCA_03692	CLUC14_04229	Msp280_03932	MAUBAG_03930	----------	----------	----------	----------	----------	----------	----------	----------	----------	----------
Mce5	Mce5				Msp410_04681														MSMEG_1148	CCUG20998_03811	----------
Mce5	Mce5				Msp410_04682														MSMEG_1147	CCUG20998_03810	----------
Mce5	Mce5				Msp410_04683														MSMEG_1146	CCUG20998_03809	----------
Mce5	Mce5				Msp410_04684														MSMEG_1145	CCUG20998_03808	----------
Mce5	Mce5				Msp410_04685														MSMEG_1144	CCUG20998_03807	----------
Mce5	Mce5				Msp410_04686														MSMEG_1143	CCUG20998_03806	----------
Mce6	Mce6																			CCUG20998_00167
Mce6	Mce6																			CCUG20998_00168
Mce6	Mce6																			CCUG20998_00169
Mce6	Mce6																			CCUG20998_00170
Mce6	Mce6																			CCUG20998_00171
Mce6	Mce6																			CCUG20998_00172
Mce7	Mce7	MUCO_DSM_01503	MMUC_CSURP2099_01402	Msp360MFT_03663	Msp410_03396	----------	----------	----------	----------	----------	MAUBAG_03656	MCOS44829_05922	Mcosme_04110	MNEO44074_04329	MneoATCC25795_04302	MneoDSM44074_00910	----------	MspURHB0044_04031	MSMEG_4794	----------	----------
Mce7	Mce7	MUCO_DSM_01504	MMUC_CSURP2099_01401	Msp360MFT_03662	Msp410_03397	----------	----------	----------	CLUC14_03993	Msp280_02722	MAUBAG_03655	MCOS44829_05923	Mcosme_04109	MNEO44074_04328	MneoATCC25795_04301	MneoDSM44074_00911	----------	MspURHB0044_04030	MSMEG_4793	----------	----------
Mce7	Mce7	MUCO_DSM_01505	MMUC_CSURP2099_01400	Msp360MFT_03661	Msp410_03398	----------	----------	----------	CLUC14_03992	Msp280_02723	MAUBAG_03654	MCOS44829_05924	Mcosme_04108	MNEO44074_04327	MneoATCC25795_04300	MneoDSM44074_00912	----------	MspURHB0044_04029	MSMEG_4792	----------	----------
Mce7	Mce7	MUCO_DSM_01506	MMUC_CSURP2099_01399	Msp360MFT_03660	Msp410_03399	----------	----------	----------	CLUC14_03991	Msp280_02724	MAUBAG_03653	MCOS44829_05925	Mcosme_04107	MNEO44074_04326	MneoATCC25795_04299	MneoDSM44074_00913	----------	MspURHB0044_04028	MSMEG_4787	----------	----------
Mce7	Mce7	MUCO_DSM_01507	MMUC_CSURP2099_01398	Msp360MFT_03659	Msp410_03400	----------	----------	----------	----------	Msp280_02725	MAUBAG_03652	MCOS44829_05926	Mcosme_04106	MNEO44074_04325	MneoATCC25795_04298	MneoDSM44074_00914	----------	MspURHB0044_04027	MSMEG_4786	----------	----------
Mce7	Mce7	MUCO_DSM_01508	MMUC_CSURP2099_01397	Msp360MFT_03658	Msp410_03401	----------	----------	----------	CLUC14_00960	Msp280_02726	MAUBAG_03651	MCOS44829_05927	Mcosme_04105	MNEO44074_04324	MneoATCC25795_04297	MneoDSM44074_00915	----------	MspURHB0044_04026	MSMEG_4785	----------	----------
Mce8	Mce8	MUCO_DSM_03839	MMUC_CSURP2099_05019	Msp360MFT_04104	----------	MmucoLZLC01_00407	MmucoLZSF01_04035	----------	----------	----------	----------	MCOS44829_02363	Mcosme_01964	MNEO44074_00400	MneoATCC25795_01097	MneoDSM44074_02774	----------	MspURHB0044_03604	MSMEG_2855	CCUG20998_04678	----------
Mce8	Mce8	MUCO_DSM_03840	MMUC_CSURP2099_05018	Msp360MFT_04105	----------	MmucoLZLC01_00406	MmucoLZSF01_04036	----------	----------	----------	----------	MCOS44829_02364	Mcosme_01965	MNEO44074_00399	MneoATCC25795_01096	MneoDSM44074_02773	----------	MspURHB0044_03603	MSMEG_2856	CCUG20998_04677	----------
Mce8	Mce8	MUCO_DSM_03841	MMUC_CSURP2099_05017	Msp360MFT_04106	----------	MmucoLZLC01_00405	MmucoLZSF01_04037	----------	----------	----------	----------	MCOS44829_02365	Mcosme_01966	MNEO44074_00398	MneoATCC25795_01095	MneoDSM44074_02772	----------	MspURHB0044_03602	MSMEG_2857	CCUG20998_04676	----------
Mce8	Mce8	MUCO_DSM_03842	MMUC_CSURP2099_05016	Msp360MFT_04107	----------	MmucoLZLC01_00404	MmucoLZSF01_04038	----------	----------	----------	----------	MCOS44829_02366	Mcosme_01967	MNEO44074_00397	MneoATCC25795_01094	MneoDSM44074_02771	----------	MspURHB0044_03601	MSMEG_2858	CCUG20998_04675	----------
Mce8	Mce8	MUCO_DSM_03843	MMUC_CSURP2099_05015	Msp360MFT_04108	----------	MmucoLZLC01_00403	MmucoLZSF01_04039	----------	----------	----------	----------	MCOS44829_02367	Mcosme_01968	MNEO44074_00396	MneoATCC25795_01093	MneoDSM44074_02770	----------	MspURHB0044_03600	MSMEG_2859	CCUG20998_04674	----------
Mce8	Mce8	MUCO_DSM_03844	MMUC_CSURP2099_05014	Msp360MFT_04109	----------	MmucoLZLC01_00401	MmucoLZSF01_00641	----------	----------	----------	----------	MCOS44829_02368	Mcosme_01969	MNEO44074_00395	MneoATCC25795_01092	MneoDSM44074_02769	----------	MspURHB0044_03599	MSMEG_2860	CCUG20998_04673	----------
Mce1	Mce1	MUCO_DSM_05371	MMUC_CSURP2099_03488	Msp360MFT_02351	Msp410_04285	MmucoLZLC01_00946	MmucoLZSF01_05191	MPHOCA_05039	CLUC14_02088	Msp280_00556	----------	----------	----------	----------	----------	----------	----------	----------	----------	----------	----------
Mce4B	Mce4	MUCO_DSM_05372	MMUC_CSURP2099_03487	Msp360MFT_02352	Msp410_04286	MmucoLZLC01_00945	MmucoLZSF01_05192	MPHOCA_05040	CLUC14_02089	Msp280_00555	----------	----------	----------	----------	----------	----------	----------	----------	----------	----------	----------
Mce2	MCE_Type	MUCO_DSM_05872	MMUC_CSURP2099_02984	Msp360MFT_01120	Msp410_02352	MmucoLZLC01_01994	----------	----------	----------	----------	----------	----------	----------	----------	----------	----------	----------	----------	----------	----------	----------
Mce2	MCE_Type	MUCO_DSM_01001	MMUC_CSURP2099_01901	Msp360MFT_00099	Msp410_03771	MmucoLZLC01_00132	MmucoLZSF01_00285	MPHOCA_00951	CLUC14_00883	Msp280_02247	MAUBAG_00876	MCOS44829_00889	Mcosme_05338	MNEO44074_03773	MneoATCC25795_04535	MneoDSM44074_02193	D174_23660	MspURHB0044_05753	MSMEG_5818	CCUG20998_04855	----------
MCE operon	MCE_Type				Msp410_03025	MmucoLZLC01_03817													----------	----------	----------
MCE operon	MCE_Type				Msp410_03026	MmucoLZLC01_03818													----------	----------	----------
MCE operon	MCE_Type				Msp410_03027	MmucoLZLC01_03819													----------	----------	----------
MCE operon	MCE_Type				Msp410_03028	MmucoLZLC01_03820													----------	----------	----------
MCE operon	MCE_Type				Msp410_03029	MmucoLZLC01_03821													----------	----------	----------
Mce2A	MCE_Type				Msp410_05048	MmucoLZLC01_02492													----------	----------	----------
Mce3F	Mce3			Msp360MFT_02424															----------	----------	----------
Mce1A/2A	Mce1								CLUC14_02736	Msp280_04399									----------	----------	----------
Mce1A/2A	Mce1					MmucoLZLC01_03027				Msp280_01167									----------	----------	----------
Mce1A/2A	Mce1										MAUBAG_05733								----------	----------	----------
Mce1A/2A	Mce1											MCOS44829_05965	Mcosme_02489						----------	----------	----------
Mce1A	Mce1													MNEO44074_00540	MneoATCC25795_01019	MneoDSM44074_02914	D174_16060		----------	----------	----------
Mce1	Mce1															MneoDSM44074_00070			----------	----------	----------
Mce1	Mce1															MneoDSM44074_00071			----------	----------	----------
		45	45	57	57	51	35	36	49	45	37	38	38	50	50	50	39	74	37	43	24

## Sheet: Table S3c
Table S3c: Type VII secretion genes in MmucT – MneoT –clade members.
Gene product		M. tuberculosis H37Rv	M. marinum CCUG20998	M. smegmatis MC2 155	M. mucogenicum DSM 44124	M. mucogenicum CSURP2099	M. sp. 360MFTsu5.1	M. sp. UNC410CL29Cvi84	M. mucogenicum LZLC01	M. mucogenicum LZSF01	M. phocaicum DSM 45104	M. sp. UNC280MFTsu5.1	M. llatzerense strain CLUC14	M. aubagnense DSM 45150	M. neoaurum VKM Ac-1815D	M. neoaurum ATCC 25795	M. neoaurum strain DSM44074 LKB	M. neoaurum strain DSM44074	M. sp. URHB0044	M. cosmeticum strain DSM 44829	M. cosmeticum strain DSM 44829 LKB
ESX-1 secretion system protein EccCb1	esx/esp/ecc	----------	----------	----------	----------	----------	----------	----------	----------	----------	----------	----------	CLUC14_01180	----------	----------	----------	----------	----------	----------	----------	----------
ESX-1 secretion system protein EccA1	esx/esp/ecc	----------	----------	----------	----------	----------	----------	----------	----------	----------	----------	----------	CLUC14_01212	----------	----------	----------	----------	----------	----------	----------	----------
ESX-1 secretion system protein EccE1	esx/esp/ecc	----------	----------	----------	----------	----------	----------	----------	----------	----------	----------	----------	CLUC14_01213	----------	----------	----------	----------	----------	----------	----------	----------
ESX-1 secretion system protein eccD1	esx/esp/ecc	----------	----------	----------	----------	----------	----------	----------	----------	----------	----------	----------	CLUC14_01215	----------	----------	----------	----------	----------	----------	----------	----------
ESX-1 secretion system protein EccCb1	esx/esp/ecc	----------	----------	----------	----------	----------	----------	----------	----------	----------	----------	----------	CLUC14_01222	----------	----------	----------	----------	----------	----------	----------	----------
ESX-1 secretion system protein EccCa1	esx/esp/ecc	----------	----------	----------	----------	----------	----------	----------	----------	----------	----------	----------	CLUC14_01223	----------	----------	----------	----------	----------	----------	----------	----------
ESX-1 secretion system protein eccB1	esx/esp/ecc	----------	----------	----------	----------	----------	----------	----------	----------	----------	----------	----------	CLUC14_01224	----------	----------	----------	----------	----------	----------	----------	----------
ESX-1 secretion system protein EccA1	esx/esp/ecc	----------	----------	----------	----------	----------	----------	----------	----------	----------	----------	----------	----------	MAUBAG_02525	----------	----------	----------	----------	----------	----------	----------
ESX-1 secretion system protein eccB1	esx/esp/ecc	----------	----------	----------	----------	MMUC_CSURP2099_05966	----------	----------	----------	----------	----------	----------	----------	MAUBAG_05815	----------	----------	----------	----------	----------	----------	----------
ESX-1 secretion system protein EccCa1	esx/esp/ecc	----------	----------	----------	----------	----------	----------	----------	----------	----------	----------	----------	----------	MAUBAG_05816	----------	----------	----------	----------	----------	----------	----------
ESX-1 secretion system protein EccCb1	esx/esp/ecc	----------	----------	----------	----------	----------	----------	----------	----------	----------	----------	----------	----------	MAUBAG_05817	----------	----------	----------	----------	----------	----------	----------
MycP	esx/esp/ecc	----------	----------	----------	----------	MMUC_CSURP2099_05977	----------	----------	----------	----------	----------	----------	----------	MAUBAG_05826	----------	----------	----------	----------	----------	----------	----------
ESX-1 secretion system protein eccD1	esx/esp/ecc	----------	----------	----------	----------	----------	----------	----------	----------	----------	----------	----------	----------	MAUBAG_05825	----------	----------	----------	----------	----------	----------	----------
ESX-1 secretion system protein EccCa1	esx/esp/ecc	----------	----------	----------	----------	----------	----------	----------	----------	----------	----------	----------	----------	MAUBAG_05866	----------	----------	----------	----------	----------	----------	----------
ESX-1 secretion system protein EccCa1	esx/esp/ecc	----------	----------	----------	----------	----------	----------	----------	----------	----------	----------	----------	----------	MAUBAG_05880	----------	----------	----------	----------	----------	----------	----------
ESX-1 secretion system protein eccB1	esx/esp/ecc	----------	----------	----------	----------	----------	----------	----------	----------	----------	----------	----------	----------	MAUBAG_05881	----------	----------	----------	----------	----------	----------	----------
ESX-1 secretion system protein EccA1	esx/esp/ecc	----------	----------	----------	----------	----------	----------	----------	----------	----------	----------	----------	----------	MAUBAG_05945	----------	----------	----------	----------	----------	----------	----------
ESX-1 secretion-associated protein EspB	esx/esp/ecc	----------	----------	----------	----------	----------	----------	----------	----------	----------	----------	----------	----------	----------	----------	----------	----------	----------	----------	Mcosme_02565	MCOS44829_06041
ESX-1 secretion-associated protein EspD	esx/esp/ecc	----------	----------	----------	----------	----------	----------	----------	----------	----------	----------	----------	----------	----------	----------	MneoATCC25795_00019	MNEO44074_04893	MneoDSM44074_03688	----------	----------	----------
ESX-1 secretion-associated protein EspA	esx/esp/ecc	----------	----------	----------	----------	----------	----------	----------	----------	----------	----------	----------	----------	----------	----------	MneoATCC25795_04378	MNEO44074_02068	MneoDSM44074_04400	----------	----------	----------
ESX-4 secretion system protein EccC4	esx/esp/ecc	----------	----------	----------	----------	----------	----------	----------	----------	----------	----------	----------	----------	----------	----------	----------	----------	MneoDSM44074_00022	----------	----------	----------
Proteins of 100 residues with WXG (EsxB)	esx/esp/ecc	----------	----------	----------	----------	----------	----------	Msp410_01859	MmucoLZLC01_02096	MmucoLZSF01_05442	MPHOCA_00447	----------	----------	MAUBAG_00448	----------	----------	----------	----------	----------	----------	----------
6 kDa early secretory antigenic target (EsxA)	esx/esp/ecc	----------	----------	----------	----------	----------	----------	Msp410_01860	MmucoLZLC01_02097	MmucoLZSF01_05441	MPHOCA_00446	----------	----------	MAUBAG_00447	----------	----------	----------	----------	----------	----------	----------
ESX-1 secretion-associated protein EspK	esx/esp/ecc	----------	----------	MSMEG_0805	----------	----------	----------	Msp410_01863	MmucoLZLC01_02100	MmucoLZSF01_05438	MPHOCA_00443	----------	----------	MAUBAG_00444	D174_10955	MneoATCC25795_04375	MNEO44074_02071	MneoDSM44074_04397	MspURHB0044_07006	Mcosme_04656	MCOS44829_05018
ESX-1 secretion-associated protein EspA	esx/esp/ecc	----------	----------	MSMEG_0078	----------	----------	----------	----------	----------	----------	MPHOCA_01888	Msp280_03313	CLUC14_02345	----------	----------	----------	----------	----------	----------	----------	----------
ESX-1 secretion-associated protein EspD	esx/esp/ecc	----------	----------	----------	----------	----------	----------	----------	----------	----------	MPHOCA_05291	Msp280_02938	CLUC14_04380	----------	----------	----------	----------	----------	----------	----------	----------
ESX-1 secretion system protein EccA1	esx/esp/ecc	----------	----------	----------	----------	----------	----------	----------	----------	----------	----------	----------	----------	----------	----------	----------	----------	----------	MspURHB0044_05550	----------	----------
ESX-1 secretion-associated protein EspG1	esx/esp/ecc	----------	----------	----------	----------	----------	----------	----------	----------	----------	----------	----------	----------	----------	----------	----------	----------	----------	MspURHB0044_05557	----------	----------
ESX-4 secretion system protein EccC4	esx/esp/ecc	----------	----------	----------	----------	----------	----------	----------	----------	----------	----------	----------	----------	----------	----------	----------	----------	----------	MspURHB0044_05575	----------	----------
ESX-1 secretion system protein eccD1	esx/esp/ecc	----------	----------	----------	----------	----------	----------	----------	----------	----------	----------	----------	----------	----------	----------	----------	----------	----------	MspURHB0044_05576	----------	----------
ESX-1 secretion system protein eccB1	esx/esp/ecc	----------	----------	----------	----------	----------	----------	----------	----------	----------	----------	----------	----------	----------	----------	----------	----------	----------	MspURHB0044_05577	----------	----------
ESX-1 secretion system protein EccE1	esx/esp/ecc	----------	----------	----------	----------	----------	----------	----------	----------	----------	----------	----------	----------	----------	----------	----------	----------	----------	MspURHB0044_05578	----------	----------
ESX-1 secretion-associated protein EspB	esx/esp/ecc	----------	----------	----------	----------	----------	----------	----------	----------	----------	----------	----------	----------	----------	----------	----------	----------	----------	MspURHB0044_07003	----------	----------
ESX-1 secretion-associated protein espA_1	esx/esp/ecc	----------	----------	----------	MUCO_DSM_00472	MMUC_CSURP2099_02430	Msp360MFT_00400	Msp410_01796	MmucoLZLC01_01118	MmucoLZSF01_05700	MPHOCA_00509	Msp280_05219	CLUC14_01410	MAUBAG_00498	----------	----------	----------	----------	----------	----------	----------
ESX-1 secretion-associated protein EspA	esx/esp/ecc	----------	----------	----------	MUCO_DSM_01715	MMUC_CSURP2099_01191	Msp360MFT_03454	Msp410_03597	----------	MmucoLZSF01_00420	MPHOCA_01456	Msp280_02933	CLUC14_04375	MAUBAG_01674	----------	----------	----------	----------	----------	----------	----------
ESX-1 secretion-associated protein espA_2	esx/esp/ecc	----------	----------	----------	MUCO_DSM_01729	MMUC_CSURP2099_01177	Msp360MFT_03440	Msp410_03611	MmucoLZLC01_05505	----------	----------	Msp280_02919	CLUC14_04361	MAUBAG_01688	----------	----------	----------	----------	MspURHB0044_02399	----------	----------
ESX-1 secretion-associated protein espK	esx/esp/ecc	----------	----------	----------	MUCO_DSM_02529	MMUC_CSURP2099_00376	Msp360MFT_03112	Msp410_00232	MmucoLZLC01_04815	MmucoLZSF01_03197	MPHOCA_02286	Msp280_00658	CLUC14_02869	MAUBAG_02629	----------	----------	----------	----------	----------	----------	----------
ESX-1 secretion-associated protein espD_2	esx/esp/ecc	----------	----------	----------	MUCO_DSM_05672	MMUC_CSURP2099_03185	Msp360MFT_00921	----------	----------	MmucoLZSF01_05706	----------	Msp280_02292	----------	----------	----------	----------	----------	----------	----------	----------	----------
ESX-1 secretion-associated protein espD_3	esx/esp/ecc	----------	----------	----------	MUCO_DSM_05682	MMUC_CSURP2099_03174	Msp360MFT_00931	Msp410_04525	----------	----------	----------	----------	----------	----------	----------	----------	----------	----------	MspURHB0044_02182	Mcosme_05910	MCOS44829_01461
ESX-3 secretion system protein EccA3	ESX3	RVBD_0282	CCUG20998_00504	MSMEG_0615	MUCO_DSM_00329	MMUC_CSURP2099_02574	Msp360MFT_05260	Msp410_00793	MmucoLZLC01_00676	MmucoLZSF01_00929	MPHOCA_00342	Msp280_05030	CLUC14_03387	MAUBAG_00328	D174_03780	MneoATCC25795_00280	MNEO44074_03923	MneoDSM44074_03930	----------	Mcosme_00160	MCOS44829_05226
ESX-3 secretion system protein EccB3	ESX3	RVBD_0283	CCUG20998_00505	MSMEG_0616	MUCO_DSM_00330	MMUC_CSURP2099_02573	Msp360MFT_05261	Msp410_00794	MmucoLZLC01_00677	MmucoLZSF01_00930	MPHOCA_00343	Msp280_05031	CLUC14_03386	MAUBAG_00329	D174_03785	MneoATCC25795_00281	MNEO44074_03922	MneoDSM44074_03929	----------	Mcosme_00161	MCOS44829_05225
ESX-3 secretion system protein EccC3	ESX3	RVBD_0284	CCUG20998_00506	MSMEG_0617	MUCO_DSM_00331	MMUC_CSURP2099_02572	Msp360MFT_05262	Msp410_00795	MmucoLZLC01_00678	MmucoLZSF01_00931	MPHOCA_00344	Msp280_05032	CLUC14_03385	MAUBAG_00330	D174_03790	MneoATCC25795_00282	MNEO44074_03921	MneoDSM44074_03928	----------	Mcosme_00162	MCOS44829_05224
PE family protein PE5	ESX3	RVBD_0285	CCUG20998_00507	MSMEG_0618	MUCO_DSM_00332	MMUC_CSURP2099_02571	Msp360MFT_05263	Msp410_00796	MmucoLZLC01_00679	MmucoLZSF01_00932	MPHOCA_00345	Msp280_05033	CLUC14_03384	MAUBAG_00331	D174_03795	MneoATCC25795_00283	MNEO44074_03920	MneoDSM44074_03927	----------	Mcosme_00163	MCOS44829_05223
PPE family protein PPE4	ESX3	RVBD_0286	CCUG20998_00508	MSMEG_0619	MUCO_DSM_00333	MMUC_CSURP2099_02570	Msp360MFT_05264	Msp410_00797	MmucoLZLC01_00680	MmucoLZSF01_00933	----------	Msp280_05034	CLUC14_03383	MAUBAG_00332	D174_03800	MneoATCC25795_00284	MNEO44074_03919	MneoDSM44074_03926	----------	Mcosme_00164	----------
ESAT-6 like protein EsxG	ESX3	RVBD_0287	CCUG20998_00509	MSMEG_0620	MUCO_DSM_00334	MMUC_CSURP2099_02569	Msp360MFT_05265	Msp410_00798	MmucoLZLC01_00681	MmucoLZSF01_00934	MPHOCA_00348	Msp280_05035	CLUC14_03382	MAUBAG_00334	D174_03805	MneoATCC25795_00285	MNEO44074_03918	MneoDSM44074_03925	----------	Mcosme_00165	MCOS44829_06147
antigen 7 EsxH	ESX3	RVBD_0288	CCUG20998_00510	MSMEG_0621	MUCO_DSM_00335	MMUC_CSURP2099_02568	Msp360MFT_05266	Msp410_00799	MmucoLZLC01_00682	MmucoLZSF01_00935	MPHOCA_00349	Msp280_05036	CLUC14_03381	MAUBAG_00335	D174_03810	MneoATCC25795_00286	MNEO44074_03917	MneoDSM44074_03924	----------	Mcosme_00166	MCOS44829_06146
ESX-3 secretion-associated protein EspG3	ESX3	RVBD_0289	CCUG20998_00511	MSMEG_0622	MUCO_DSM_00336	MMUC_CSURP2099_02567	Msp360MFT_05267	Msp410_00800	MmucoLZLC01_00683	MmucoLZSF01_00936	MPHOCA_00350	Msp280_05037	CLUC14_03380	MAUBAG_00336	D174_03815	MneoATCC25795_00287	MNEO44074_03916	MneoDSM44074_03923	----------	Mcosme_00167	MCOS44829_06145
ESX-3 secretion system protein EccD3	ESX3	RVBD_0290	CCUG20998_00512	MSMEG_0623	MUCO_DSM_00337	----------	Msp360MFT_05268	Msp410_00801	MmucoLZLC01_00684	MmucoLZSF01_00937	MPHOCA_00351	Msp280_05038	CLUC14_03379	MAUBAG_00337	D174_03820	MneoATCC25795_00288	MNEO44074_03915	MneoDSM44074_03922	----------	Mcosme_00168	MCOS44829_06144
membrane-anchored mycosin MycP3	ESX3	RVBD_0291	CCUG20998_00513	MSMEG_0624	MUCO_DSM_00338	MMUC_CSURP2099_02564	Msp360MFT_05269	Msp410_00802	MmucoLZLC01_00685	MmucoLZSF01_00938	MPHOCA_00352	Msp280_05039	CLUC14_03378	MAUBAG_00338	D174_03825	MneoATCC25795_00289	MNEO44074_03914	MneoDSM44074_03921	----------	Mcosme_00169	MCOS44829_06143
ESX-3 secretion system protein EccE3	ESX3	RVBD_0292	CCUG20998_00514	MSMEG_0626	MUCO_DSM_00339	MMUC_CSURP2099_02563	Msp360MFT_05270	Msp410_00803	MmucoLZLC01_00686	MmucoLZSF01_00939	MPHOCA_00353	Msp280_05040	CLUC14_03377	MAUBAG_00339	D174_03830	MneoATCC25795_00290	MNEO44074_03913	MneoDSM44074_03920	----------	Mcosme_00170	MCOS44829_06142
ESX-5 secretion system protein EccB5	ESX5	RVBD_1782	CCUG20998_02570	----------	----------	----------	----------	----------	----------	----------	----------	----------	----------	----------	----------	----------	----------	----------	----------	----------	----------
ESX-5 secretion system protein EccC5	ESX5	RVBD_1783	CCUG20998_02571	----------	----------	----------	----------	----------	----------	----------	----------	----------	----------	----------	----------	----------	----------	----------	----------	----------	----------
cytochrome P450 143 Cyp143	ESX5	RVBD_1785c	CCUG20998_02572	----------	----------	----------	----------	----------	----------	----------	----------	----------	----------	----------	----------	----------	----------	----------	----------	----------	----------
oxidoreductase	ESX5	RVBD_1786	CCUG20998_02573	----------	----------	----------	----------	----------	----------	----------	----------	----------	----------	----------	----------	----------	----------	----------	----------	----------	----------
PPE family protein PPE25	ESX5	RVBD_1787	CCUG20998_02574	----------	----------	----------	----------	----------	----------	----------	----------	----------	----------	----------	----------	----------	----------	----------	----------	----------	----------
PE family protein PE18	ESX5	RVBD_1788	CCUG20998_02575	----------	----------	----------	----------	----------	----------	----------	----------	----------	----------	----------	----------	----------	----------	----------	----------	----------	----------
PPE family protein PPE26	ESX5	RVBD_1789	CCUG20998_02576	----------	----------	----------	----------	----------	----------	----------	----------	----------	----------	----------	----------	----------	----------	----------	----------	----------	----------
PPE family protein PPE27	ESX5	RVBD_1790	CCUG20998_02577	----------	----------	----------	----------	----------	----------	----------	----------	----------	----------	----------	----------	----------	----------	----------	----------	----------	----------
PE family protein PE19	ESX5	RVBD_1791	CCUG20998_02578	----------	----------	----------	----------	----------	----------	----------	----------	----------	----------	----------	----------	----------	----------	----------	----------	----------	----------
ESAT-6-like protein EsxK	ESX5	RVBD_1792	----------	----------	----------	----------	----------	----------	----------	----------	----------	----------	----------	----------	----------	----------	----------	----------	----------	----------	----------
ESAT-6-like protein EsxM	ESX5	RVBD_1792A	CCUG20998_02579	----------	----------	----------	----------	----------	----------	----------	----------	----------	----------	----------	----------	----------	----------	----------	----------	----------	----------
ESAT-6 like protein EsxN	ESX5	RVBD_1793	CCUG20998_02580	----------	----------	----------	----------	----------	----------	----------	----------	----------	----------	----------	----------	----------	----------	----------	----------	----------	----------
hypothetical protein – EspG5	ESX5	RVBD_1794	CCUG20998_02581	----------	----------	----------	----------	----------	----------	----------	----------	----------	----------	----------	----------	----------	----------	----------	----------	----------	----------
ESX-5 secretion system protein EccD5	ESX5	RVBD_1795	CCUG20998_02583	----------	----------	----------	----------	----------	----------	----------	----------	----------	----------	----------	----------	----------	----------	----------	----------	----------	----------
proline rich membrane-anchored mycosin MycP5	ESX5	RVBD_1796	CCUG20998_02584	----------	----------	----------	----------	----------	----------	----------	----------	----------	----------	----------	----------	----------	----------	----------	----------	----------	----------
ESX-5 secretion system protein EccE5	ESX5	RVBD_1797	CCUG20998_02585	----------	----------	----------	----------	----------	----------	----------	----------	----------	----------	----------	----------	----------	----------	----------	----------	----------	----------
ESX-5 secretion system protein EccA5	ESX5	RVBD_1798	CCUG20998_02586	----------	----------	----------	----------	----------	----------	----------	----------	----------	----------	----------	----------	----------	----------	----------	----------	----------	----------
ESAT-6 like protein EsxT	ESX4	RVBD_3444c	CCUG20998_01061	MSMEG_1539	MUCO_DSM_04503	MMUC_CSURP2099_04353	Msp360MFT_02844	Msp410_02915	MmucoLZLC01_03652	MmucoLZSF01_02010	MPHOCA_04251	Msp280_04929	CLUC14_01882	MAUBAG_04466	D174_07175	MneoATCC25795_03349	MNEO44074_02498	MneoDSM44074_00019	MspURHB0044_02800	Mcosme_00834	MCOS44829_01566
ESAT-6 like protein EsxU	ESX4	RVBD_3445c	CCUG20998_01060	MSMEG_1538	MUCO_DSM_04504	MMUC_CSURP2099_04352	Msp360MFT_02843	Msp410_02914	MmucoLZLC01_03653	MmucoLZSF01_02009	MPHOCA_04252	Msp280_04928	CLUC14_01881	MAUBAG_04467	D174_07170	MneoATCC25795_03348	MNEO44074_02499	MneoDSM44074_00003	MspURHB0044_02799	Mcosme_00833	MCOS44829_01567
type VII secretion-associated protein	ESX4	RVBD_3446c	CCUG20998_01059	----------	MUCO_DSM_04505	MMUC_CSURP2099_04351	Msp360MFT_02842	Msp410_02913	MmucoLZLC01_03654	MmucoLZSF01_02008	MPHOCA_04253	Msp280_04927	CLUC14_01880	MAUBAG_04468	D174_07165	MneoATCC25795_03347	MNEO44074_02500	MneoDSM44074_00021	MspURHB0044_02798*	Mcosme_00832	MCOS44829_01568
ESX-4 secretion system protein EccC4	ESX4	RVBD_3447c	CCUG20998_01058	MSMEG_1536	MUCO_DSM_04506	MMUC_CSURP2099_04350	Msp360MFT_02841	Msp410_02912	MmucoLZLC01_03655	MmucoLZSF01_02007	MPHOCA_04254	Msp280_04926	CLUC14_01879	MAUBAG_04469	D174_07160	MneoATCC25795_03346	MNEO44074_02501	MneoDSM44074_00001	MspURHB0044_02797	Mcosme_00831	MCOS44829_01569
ESX-4 secretion system protein EccD4	ESX4	RVBD_3448	CCUG20998_01057	----------	MUCO_DSM_04507	MMUC_CSURP2099_04349	Msp360MFT_02840	Msp410_02911	MmucoLZLC01_03656	MmucoLZSF01_02006	MPHOCA_04255	Msp280_04925	CLUC14_01878	MAUBAG_04470	D174_07155	MneoATCC25795_03345	MNEO44074_02502	MneoDSM44074_00637	MspURHB0044_02796	Mcosme_00830	MCOS44829_01570	*
membrane-anchored mycosin MycP4	ESX4	RVBD_3449	CCUG20998_01056	MSMEG_1533	MUCO_DSM_04508	MMUC_CSURP2099_04348	Msp360MFT_02839	Msp410_02910	MmucoLZLC01_03657	----------	MPHOCA_04256	Msp280_04924	CLUC14_01877	MAUBAG_04471	D174_07150	MneoATCC25795_03344	MNEO44074_02503	MneoDSM44074_00638	MspURHB0044_02795	Mcosme_00829	MCOS44829_01571
ESX-4 secretion system protein EccB4	ESX4	RVBD_3450c	CCUG20998_01055	MSMEG_1534	MUCO_DSM_04516	MMUC_CSURP2099_04340	Msp360MFT_02831	Msp410_02882	MmucoLZLC01_03665	MmucoLZSF01_01761	MPHOCA_04260	Msp280_04899	CLUC14_05462	MAUBAG_04472	D174_07145	MneoATCC25795_03343	MNEO44074_02504	MneoDSM44074_00639*	MspURHB0044_02794	Mcosme_00828	MCOS44829_01572
ESX-1 secretion-associated protein EspD	EspD	RVBD_3614c	CCUG20998_04129	----------	----------	----------	----------	----------	----------	----------	----------	----------	----------	----------	----------	----------	----------	----------	----------	----------	----------
ESX-1 secretion-associated protein EspC	EspC	RVBD_3615c	CCUG20998_04128	----------	----------	----------	----------	----------	----------	----------	----------	----------	----------	----------	----------	----------	----------	----------	----------	----------	----------
ESX-1 secretion-associated protein EspA	EspA	RVBD_3616c	CCUG20998_04127	----------	----------	----------	----------	----------	----------	----------	----------	----------	----------	----------	----------	----------	----------	----------	----------	----------	----------
ESX-1 secretion-associated regulator EspR	EspR	RVBD_3849	CCUG20998_05397	MSMEG_6431	MUCO_DSM_05655	MMUC_CSURP2099_03202	Msp360MFT_00904	Msp410_04502	----------	MmucoLZSF01_00023	MPHOCA_05278	Msp280_02305	CLUC14_03549	MAUBAG_05509	D174_00600	MneoATCC25795_00003	MNEO44074_04877	MneoDSM44074_03672	MspURHB0044_02199	Mcosme_05892	MCOS44829_01443
ESX-1 secretion-associated protein EspE	ESX1	RVBD_3864	CCUG20998_05439	----------	----------	----------	----------	----------	----------	----------	----------	----------	----------	----------	----------	----------	----------	----------	----------	----------	----------
ESX-1 secretion-associated protein EspF	ESX1	RVBD_3865	CCUG20998_05440	----------	----------	----------	----------	----------	----------	----------	----------	----------	----------	----------	----------	----------	----------	----------	----------	----------	----------
ESX-1 secretion-associated protein EspG1	ESX1	RVBD_3866	CCUG20998_05441	MSMEG_0057	MUCO_DSM_00059	MMUC_CSURP2099_02845	Msp360MFT_01280	Msp410_02189	MmucoLZLC01_05615	MmucoLZSF01_03858	MPHOCA_00070	Msp280_04267	CLUC14_01307	MAUBAG_00052	D174_01935	MneoATCC25795_05052	MNEO44074_01656	MneoDSM44074_04601	MspURHB0044_07019	----------	----------
ESX-1 secretion-associated protein EspH	ESX1	RVBD_3867	CCUG20998_05442	MSMEG_0058	MUCO_DSM_00060	MMUC_CSURP2099_02844	Msp360MFT_01281	Msp410_02188	MmucoLZLC01_05616	MmucoLZSF01_03857	MPHOCA_00071	Msp280_04266	----------	MAUBAG_00053	D174_01930	MneoATCC25795_05053	MNEO44074_01655	MneoDSM44074_04600	MspURHB0044_07018	----------	----------
ESX-1 secretion system protein EccA1	ESX1	RVBD_3868	CCUG20998_05443	MSMEG_0059	MUCO_DSM_00061	MMUC_CSURP2099_02843	Msp360MFT_01282	Msp410_02187	MmucoLZLC01_05617	MmucoLZSF01_03856	MPHOCA_00072	Msp280_04265	----------	MAUBAG_00054	D174_01925	MneoATCC25795_05054	MNEO44074_01654	MneoDSM44074_04599	MspURHB0044_07017	----------	----------
ESX-1 secretion system protein EccB1	ESX1	RVBD_3869	CCUG20998_05444	MSMEG_0060	MUCO_DSM_00062	MMUC_CSURP2099_02842	Msp360MFT_01283	Msp410_02186	MmucoLZLC01_05618	MmucoLZSF01_03855	MPHOCA_00073	Msp280_04264	----------	MAUBAG_00055	D174_01920	MneoATCC25795_05055	MNEO44074_01653	MneoDSM44074_04598	MspURHB0044_07016	----------	----------
ESX-1 secretion system protein EccCa1	ESX1	RVBD_3870	CCUG20998_05445	MSMEG_0061	MUCO_DSM_00063	MMUC_CSURP2099_02841	Msp360MFT_01284	Msp410_02185	MmucoLZLC01_05619	MmucoLZSF01_03854	MPHOCA_00074	Msp280_04263	----------	MAUBAG_00056	D174_01915	MneoATCC25795_05056	MNEO44074_01652	MneoDSM44074_04597	MspURHB0044_07015	----------	----------
ESX-1 secretion system protein EccCb1	ESX1	RVBD_3871	CCUG20998_05446	MSMEG_0062	MUCO_DSM_00064	MMUC_CSURP2099_02840	Msp360MFT_01285	Msp410_02184	MmucoLZLC01_05620	MmucoLZSF01_03853	MPHOCA_00075	Msp280_04262	----------	MAUBAG_00057	D174_01910	MneoATCC25795_05057	MNEO44074_01651	MneoDSM44074_04596	MspURHB0044_07014	----------	----------
PE family protein PE35	ESX1	RVBD_3872	CCUG20998_05447	MSMEG_0063	MUCO_DSM_00065	MMUC_CSURP2099_02839	Msp360MFT_01286	Msp410_02183	MmucoLZLC01_05621	MmucoLZSF01_03852	MPHOCA_00076	Msp280_04261	----------	MAUBAG_00058	D174_01905	MneoATCC25795_05058	MNEO44074_01650	MneoDSM44074_04595	MspURHB0044_07013	----------	----------
PPE family protein PPE68	ESX1	RVBD_3873	CCUG20998_05448	MSMEG_0064	MUCO_DSM_00066	MMUC_CSURP2099_02838	Msp360MFT_01287	Msp410_02182	MmucoLZLC01_05622	MmucoLZSF01_03851	MPHOCA_00077	Msp280_04260	----------	MAUBAG_00059	D174_01900	MneoATCC25795_05059	MNEO44074_01649	MneoDSM44074_04594	MspURHB0044_07012	----------	----------
ESAT-6-like protein EsxB	ESX1	RVBD_3874	CCUG20998_05449	MSMEG_0065	MUCO_DSM_00067	MMUC_CSURP2099_02837	Msp360MFT_01288	Msp410_02181	MmucoLZLC01_05623	MmucoLZSF01_03850	MPHOCA_00078	Msp280_04259	----------	MAUBAG_00060	D174_01895	MneoATCC25795_05060	MNEO44074_01648	MneoDSM44074_04593	MspURHB0044_07011	----------	----------
early secretory antigenic target EsxA	ESX1	RVBD_3875	CCUG20998_05450	MSMEG_0066	MUCO_DSM_00068	MMUC_CSURP2099_02836	Msp360MFT_01289	Msp410_02180	MmucoLZLC01_05624	MmucoLZSF01_03849	MPHOCA_00079	Msp280_04258	----------	MAUBAG_00061	D174_01890	MneoATCC25795_05061	MNEO44074_01647	MneoDSM44074_04592	MspURHB0044_07010	----------	----------
ESX-1 secretion-associated protein EspI	ESX1	RVBD_3876	CCUG20998_05452	MSMEG_0067	MUCO_DSM_00069	MMUC_CSURP2099_02835	Msp360MFT_01290	Msp410_02179	MmucoLZLC01_05625	MmucoLZSF01_03848	MPHOCA_00080	Msp280_04257	----------	MAUBAG_00062	D174_01885	MneoATCC25795_05062	MNEO44074_01646	MneoDSM44074_04591	MspURHB0044_07009	Mcosme_05962	MCOS44829_01513
ESX-1 secretion system protein EccD1	ESX1	RVBD_3877	CCUG20998_05453	MSMEG_0068	MUCO_DSM_00070	MMUC_CSURP2099_02834	Msp360MFT_01291	Msp410_02178	MmucoLZLC01_05626	MmucoLZSF01_03847	MPHOCA_00081	Msp280_04256	----------	MAUBAG_00063	D174_01880	MneoATCC25795_05063	MNEO44074_01645	MneoDSM44074_04590	MspURHB0044_07008	Mcosme_05961	MCOS44829_01512
ESX-1 secretion-associated protein EspJ	ESX1	RVBD_3878	CCUG20998_05454	----------	----------	----------	----------	----------	----------	----------	----------	----------	----------	----------	----------	----------	----------	----------	----------	----------	----------
ESX-1 secretion-associated protein EspK	ESX1	RVBD_3879c	CCUG20998_05456	----------	----------	----------	----------	----------	----------	----------	----------	----------	----------	----------	----------	----------	----------	----------	----------	----------	----------
ESX-1 secretion-associated protein EspL	ESX1	RVBD_3880c	CCUG20998_05458	MSMEG_0081	MUCO_DSM_00077	MMUC_CSURP2099_02826	Msp360MFT_01299	Msp410_02170	MmucoLZLC01_05634	MmucoLZSF01_03839	MPHOCA_00093	Msp280_04249	----------	MAUBAG_00070	----------	MneoATCC25795_05064	MNEO44074_01644	MneoDSM44074_04589	MspURHB0044_07004	Mcosme_02564	MCOS44829_06040
secreted ESX-1 substrate protein B EspB	ESX1	RVBD_3881c	CCUG20998_05459	----------	MUCO_DSM_00078	MMUC_CSURP2099_02825	Msp360MFT_01300	Msp410_02169	MmucoLZLC01_05635	MmucoLZSF01_03838	MPHOCA_00094	Msp280_04248	----------	MAUBAG_00071	D174_01870	MneoATCC25795_05065	MNEO44074_01643	MneoDSM44074_04588	----------	----------	----------
ESX-1 secretion system protein EccE1	ESX1	RVBD_3882c	CCUG20998_05460	MSMEG_0082	MUCO_DSM_00079	MMUC_CSURP2099_02824	Msp360MFT_01301	Msp410_02168	MmucoLZLC01_05636	MmucoLZSF01_03837	MPHOCA_00095	Msp280_04247	----------	MAUBAG_00072	D174_01865	MneoATCC25795_05066	MNEO44074_01642	MneoDSM44074_04587	MspURHB0044_07002	Mcosme_02566	MCOS44829_06042
mycosin MycP1	ESX1	RVBD_3883c	CCUG20998_05461	MSMEG_0083	MUCO_DSM_00080	MMUC_CSURP2099_02823	Msp360MFT_01302	Msp410_02167	MmucoLZLC01_05637	MmucoLZSF01_03836	MPHOCA_00096	Msp280_04246	----------	MAUBAG_00073	D174_01860	MneoATCC25795_05067	MNEO44074_01641	MneoDSM44074_04586	MspURHB0044_07001	Mcosme_02567	MCOS44829_06043
ESX-2 secretion system protein EccA2	ESX2	RVBD_3884c	----------	----------	----------	----------	----------	----------	----------	----------	----------	----------	----------	----------	----------	----------	----------	----------	----------	----------	----------
ESX-2 secretion system protein EccE2	ESX2	RVBD_3885c	----------	----------	----------	----------	----------	----------	----------	----------	----------	----------	----------	----------	----------	----------	----------	----------	----------	----------	----------
type VII secretion-associated serine protease mycosin – mycp2	ESX2	RVBD_3886c	----------	----------	----------	----------	----------	----------	----------	----------	----------	----------	----------	----------	----------	----------	----------	----------	----------	----------	----------
ESX-2 secretion system protein EccD2	ESX2	RVBD_3887c	----------	----------	----------	----------	----------	----------	----------	----------	----------	----------	----------	----------	----------	----------	----------	----------	----------	----------	----------
membrane protein	ESX2	RVBD_3888c	----------	----------	----------	----------	----------	----------	----------	----------	----------	----------	----------	----------	----------	----------	----------	----------	----------	----------	----------
ESX-2 secretion-associated protein EspG2	ESX2	RVBD_3889c	----------	----------	----------	----------	----------	----------	----------	----------	----------	----------	----------	----------	----------	----------	----------	----------	----------	----------	----------
ESAT-6 like protein EsxC	ESX2	RVBD_3890c	----------	----------	----------	----------	----------	----------	----------	----------	----------	----------	----------	----------	----------	----------	----------	----------	----------	----------	----------
ESAT-6 like protein EsxD	ESX2	RVBD_3891c	----------	----------	----------	----------	----------	----------	----------	----------	----------	----------	----------	----------	----------	----------	----------	----------	----------	----------	----------
PPE family protein PPE69	ESX2	RVBD_3892c	----------	----------	----------	----------	----------	----------	----------	----------	----------	----------	----------	----------	----------	----------	----------	----------	----------	----------	----------
PE family protein PE36	ESX2	RVBD_3893c	----------	----------	----------	----------	----------	----------	----------	----------	----------	----------	----------	----------	----------	----------	----------	----------	----------	----------	----------
ESX-2 secretion system protein EccC2	ESX2	RVBD_3894c	----------	----------	----------	----------	----------	----------	----------	----------	----------	----------	----------	----------	----------	----------	----------	----------	----------	----------	----------
ESX-2 secretion system protein EccB2	ESX2	RVBD_3895c	----------	----------	----------	----------	----------	----------	----------	----------	----------	----------	----------	----------	----------	----------	----------	----------	----------	----------	----------
		71	62	34	41	42	41	43	40	41	42	42	33	52	35	38	38	39	33	27	26

## Sheet: Table S3d
Table S3d: Sigma factor gene prediction for MmucT – MneoT –clade members.
SigmaFactors	RefSet	SigmaFactors	M. mucogenicum DSM 44124	M. mucogenicum CSURP2099	M. sp. 360MFTsu5.1	M. sp. UNC410CL29Cvi84	M. mucogenicum LZLC01	M. mucogenicum LZSF01	M. phocaicum DSM 45104	M. sp. UNC280MFTsu5.1	M. llatzerense strain CLUC14	M. aubagnense DSM 45150	M. cosmeticum strain DSM 44829	M. cosmeticum strain DSM 44829	M. neoaurum strain DSM 44074	M. neoaurum strain DSM44074	M. neoaurum ATCC 25795	M. neoaurum VKM Ac-1815D	M. sp URHB0044	M. smegmatis MC2 155	M. tuberculosis H37Rv	M. marinum CCUG20998
sigA	MUCO_DSM_02442	sigA	MUCO_DSM_02442	MMUC_CSURP2099_00463	Msp360MFT_03199	Msp410_05230	MmucoLZLC01_01618	MmucoLZSF01_02370	MPHOCA_02182	Msp280_03625	CLUC14_02787	MAUBAG_02352	MCOS44829_02281	Mcosme_01882	MNEO44074_00210	MneoDSM44074_03384	MneoATCC25795_02654	D174_12060	MspURHB0044_06236	MSMEG_2758	RVBD_2703	CCUG20998_01923
sigB	MUCO_DSM_02432	sigB	MUCO_DSM_02432	MMUC_CSURP2099_00473	Msp360MFT_03209	Msp410_05240	MmucoLZLC01_01628	MmucoLZSF01_02378	MPHOCA_02173	Msp280_03616	CLUC14_02778	MAUBAG_02343	MCOS44829_02270	Mcosme_01871	MNEO44074_00217	MneoDSM44074_03377	MneoATCC25795_02647	D174_12025	MspURHB0044_06209	MSMEG_2752	RVBD_2710	CCUG20998_01915
sigC	MUCO_DSM_01946	sigC	MUCO_DSM_01946	MMUC_CSURP2099_00958	Msp360MFT_04966	Msp410_05731	MmucoLZLC01_03441	MmucoLZSF01_03607	MPHOCA_01684	Msp280_01454	CLUC14_01718	MAUBAG_01879	----------	----------	----------	----------	----------	----------	----------	----------	RVBD_2069	CCUG20998_00251
sigC		sigC																				CCUG20998_02942
sigD	MUCO_DSM_04407	sigD	MUCO_DSM_04407	MMUC_CSURP2099_04449	Msp360MFT_03852	Msp410_00729	MmucoLZLC01_02674	MmucoLZSF01_02793	----------	Msp280_01633	CLUC14_03068	MAUBAG_04374	----------	----------	MNEO44074_02434	MneoDSM44074_01329	MneoATCC25795_03413	D174_07490	----------	MSMEG_1599	RVBD_3414c	CCUG20998_01090
sigD	MCOS44829_04612	sigD	----------	----------	----------	----------	----------	----------	MPHOCA_04171	----------	----------	----------	MCOS44829_04612	Mcosme_00896	----------	----------	----------	----------	MspURHB0044_01549	----------	----------	----------
sigE	MUCO_DSM_01231	sigE	MUCO_DSM_01231	MMUC_CSURP2099_01671	Msp360MFT_00321	Msp410_03993	MmucoLZLC01_04728	MmucoLZSF01_05033	MPHOCA_03121	Msp280_02034	CLUC14_05008	MAUBAG_01091	MCOS44829_05042	Mcosme_04632	MNEO44074_03245	MneoDSM44074_01630	MneoATCC25795_01475	D174_20725	MspURHB0044_02421	MSMEG_5072	RVBD_1221	CCUG20998_04179
sigE1	MUCO_DSM_03103	sigE1	MUCO_DSM_03103	MMUC_CSURP2099_05752	Msp360MFT_01526	Msp410_04857	----------	MmucoLZSF01_05320	----------	Msp280_00034	CLUC14_03595	MAUBAG_03128	MCOS44829_05328	Mcosme_00058	MNEO44074_03616	MneoDSM44074_01990	MneoATCC25795_04692	D174_22885	MspURHB0044_04562	MSMEG_4315	----------	----------
sigE1	MUCO_DSM_03582	sigE1	MUCO_DSM_03582	MMUC_CSURP2099_05277	Msp360MFT_05390	Msp410_02447	MmucoLZLC01_03999	MmucoLZSF01_00723	MPHOCA_03482	Msp280_02816	CLUC14_01118	MAUBAG_03561	----------	----------	----------	----------	----------	----------	MspURHB0044_04985	----------	----------	----------
rpoE	MUCO_DSM_01080	rpoE	MUCO_DSM_01080	MMUC_CSURP2099_01822	Msp360MFT_00175	Msp410_03846	MmucoLZLC01_04178	MmucoLZSF01_01262	MPHOCA_01030	----------	----------	----------	MCOS44829_02547	Mcosme_02148	----------	----------	----------	----------	MspURHB0044_02865	----------	----------	----------
rpoE		rpoE																				CCUG20998_03156
sigF	MUCO_DSM_02555	sigF	MUCO_DSM_02555	MMUC_CSURP2099_00350	Msp360MFT_03084	Msp410_00207	MmucoLZLC01_04788	MmucoLZSF01_03224	MPHOCA_02315	----------	----------	MAUBAG_02652	----------	----------	----------	----------	----------	----------	----------	----------	----------	----------
sigF	MUCO_DSM_03183	sigF	MUCO_DSM_03183	MMUC_CSURP2099_05672	Msp360MFT_01446	Msp410_04777	MmucoLZLC01_03195	MmucoLZSF01_01610	MPHOCA_02885	Msp280_00129	CLUC14_03672	MAUBAG_03206	----------	----------	----------	----------	----------	----------	MspURHB0044_06538	----------	----------	----------
sigF	MUCO_DSM_04305	sigF	MUCO_DSM_04305	MMUC_CSURP2099_04551	Msp360MFT_05653	Msp410_00427	MmucoLZLC01_00318	MmucoLZSF01_00537	MPHOCA_04028	Msp280_01564	CLUC14_02999	MAUBAG_04280	MCOS44829_00707	Mcosme_01060	MNEO44074_02230	MneoDSM44074_01124	MneoATCC25795_03618	D174_08210	MspURHB0044_03109	MSMEG_1804	RVBD_3286c	CCUG20998_01206
sigF	MNEO44074_01082	sigF	----------	----------	----------	----------	----------	----------	----------	----------	----------	----------	----------	----------	MNEO44074_01082	MneoDSM44074_01446	MneoATCC25795_02048	D174_09160	----------	----------	----------	----------
sigG	MUCO_DSM_00148	sigG	MUCO_DSM_00148	MMUC_CSURP2099_02756	Msp360MFT_04748	Msp410_01006	MmucoLZLC01_05697	MmucoLZSF01_03780	MPHOCA_00152	Msp280_04186	CLUC14_03751	MAUBAG_00134	MCOS44829_06179	Mcosme_02643	MNEO44074_01568	MneoDSM44074_00053	MneoATCC25795_03814	D174_01500	MspURHB0044_06578	MSMEG_0219	RVBD_0182c	CCUG20998_00392
sigG	MspURHB0044_00877	sigG	----------	----------	----------	----------	----------	----------	----------	----------	----------	MAUBAG_00314	----------	----------	----------	----------	----------	----------	MspURHB0044_00877	----------	----------	----------
sigG	MneoDSM44074_00090	sigG	----------	----------	----------	----------	----------	----------	----------	----------	----------	----------	----------	----------	----------	MneoDSM44074_00090	----------	----------	----------	----------	----------	----------
sigG	MspURHB0044_02545	sigG	----------	----------	----------	----------	----------	----------	----------	----------	----------	----------	----------	----------	----------	----------	----------	----------	MspURHB0044_02545	----------	----------	----------
sigG	MspURHB0044_04665	sigG	----------	----------	----------	----------	----------	----------	----------	----------	----------	----------	----------	----------	----------	----------	----------	----------	MspURHB0044_04665	----------	----------	----------
sigH	MUCO_DSM_03501	sigH	MUCO_DSM_03501	MMUC_CSURP2099_05358	Msp360MFT_04516	Msp410_02526	MmucoLZLC01_03718	MmucoLZSF01_03112	MPHOCA_03394	Msp280_02885	CLUC14_00848	----------	MCOS44829_05267	Mcosme_00119	MNEO44074_03205	MneoDSM44074_01588	MneoATCC25795_01515	D174_20920	MspURHB0044_02098	MSMEG_1690	----------	----------
sigH	MUCO_DSM_04049	sigH	MUCO_DSM_04049	MMUC_CSURP2099_04809	Msp360MFT_04327	Msp410_02011	MmucoLZLC01_04418	MmucoLZSF01_04092	MPHOCA_03767	Msp280_03848	CLUC14_03242	MAUBAG_04038	MCOS44829_00586	Mcosme_01181	MNEO44074_02150	MneoDSM44074_01044	MneoATCC25795_03698	D174_08610	MspURHB0044_03224	MSMEG_1914	RVBD_3223c	CCUG20998_01290
sigH	CLUC14_00340	sigH	----------	----------	----------	----------	----------	----------	----------	----------	CLUC14_00340	----------	----------	----------	----------	----------	----------	----------	----------	----------	----------	----------
sigH	MNEO44074_01523	sigH	----------	----------	----------	----------	----------	----------	----------	----------	----------	----------	----------	----------	MNEO44074_01523	MneoDSM44074_03817	MneoATCC25795_03858	D174_01275	----------	----------	----------	----------
sigH	MCOS44829_02924	sigH	----------	----------	----------	----------	----------	MmucoLZSF01_00977	----------	----------	----------	----------	MCOS44829_02924	Mcosme_03125	----------	----------	----------	----------	MspURHB0044_00310	----------	----------	----------
sigH	MspURHB0044_05142	sigH	----------	----------	----------	----------	----------	----------	----------	----------	----------	----------	----------	----------	----------	----------	----------	----------	MspURHB0044_05142	----------	----------	----------
sigH	MspURHB0044_06339	sigH	----------	----------	----------	----------	----------	----------	----------	----------	----------	----------	----------	----------	----------	----------	----------	----------	MspURHB0044_06339	----------	----------	----------
sigH	MSMEG_1747	sigH	----------	----------	----------	----------	----------	----------	----------	----------	----------	----------	----------	----------	----------	----------	----------	----------	----------	MSMEG_1747	----------	----------
sigI1	MUCO_DSM_00982	sigI1	MUCO_DSM_00982	MMUC_CSURP2099_01920	Msp360MFT_00083	Msp410_03754	MmucoLZLC01_05866	----------	MPHOCA_00922	Msp280_00796	CLUC14_05930	MAUBAG_00856	MCOS44829_01835	Mcosme_00565	----------	----------	----------	----------	MspURHB0044_01735	----------	----------	----------
sigI	MUCO_DSM_03604	sigI	MUCO_DSM_03604	MMUC_CSURP2099_05255	Msp360MFT_05411	Msp410_02425	MmucoLZLC01_04671	MmucoLZSF01_00743	----------	----------	CLUC14_01139	MAUBAG_03581	MCOS44829_00042	Mcosme_01725	----------	----------	----------	----------	MspURHB0044_05986	----------	RVBD_1189	----------
sigI	RVBD_1189	sigI	----------	----------	----------	----------	----------	----------	----------	----------	----------	----------	MCOS44829_01742	Mcosme_00658	----------	----------	----------	----------	MspURHB0044_01662	MSMEG_1348	----------	----------
sig_like_I1	MSMEG_1348	sig_like_I1	----------	----------	----------	----------	----------	----------	----------	Msp280_02794	----------	----------	----------	----------	----------	----------	----------	----------	----------	----------	----------	CCUG20998_00921
sigI	MspURHB0044_02413	sigI	----------	----------	----------	----------	----------	----------	----------	----------	----------	----------	----------	----------	----------	----------	----------	----------	MspURHB0044_02413	----------	----------	CCUG20998_03632
sig_like_J	MUCO_DSM_00935	sig_like_J	MUCO_DSM_00935	MMUC_CSURP2099_01968	Msp360MFT_00036	Msp410_03702	MmucoLZLC01_02264	MmucoLZSF01_02513	MPHOCA_00872	Msp280_00748	CLUC14_05882	MAUBAG_00813	MCOS44829_05637	Mcosme_04989	MNEO44074_03477	MneoDSM44074_01922	MneoATCC25795_04831	D174_22195	MspURHB0044_04497	MSMEG_5444	----------	CCUG20998_04466
sigJ	MUCO_DSM_04219	sigJ	MUCO_DSM_04219	MMUC_CSURP2099_04637	Msp360MFT_05510	Msp410_00613	MmucoLZLC01_02593	MmucoLZSF01_05754	MPHOCA_03948	Msp280_01245	CLUC14_02280	MAUBAG_04199	MCOS44829_04536	Mcosme_00972	MNEO44074_02309	MneoDSM44074_01204	MneoATCC25795_03539	D174_07925	MspURHB0044_01444	MSMEG_1666	RVBD_3328c	CCUG20998_01153
sigI	MspURHB0044_00894	sigI	----------	----------	----------	----------	----------	----------	----------	----------	----------	----------	----------	----------	----------	----------	----------	----------	MspURHB0044_00894	----------	----------	----------
sig_like_J	MspURHB0044_04145	sig_like_J	----------	----------	----------	----------	----------	----------	----------	----------	----------	----------	----------	----------	----------	----------	----------	----------	MspURHB0044_04145	----------	----------	----------
sig_like_J	MSMEG_1692	sig_like_J	----------	----------	----------	----------	----------	----------	----------	----------	----------	----------	----------	----------	----------	----------	----------	----------	----------	MSMEG_1692	----------	----------
sig_like_J	MSMEG_6817	sig_like_J	----------	----------	----------	----------	----------	----------	----------	----------	----------	----------	----------	----------	----------	----------	----------	----------	MspURHB0044_07270	MSMEG_6817	----------	----------
sigK	MUCO_DSM_04138	sigK	MUCO_DSM_04138	MMUC_CSURP2099_04718	Msp360MFT_04235	Msp410_01921	MmucoLZLC01_05885	MmucoLZSF01_03928	MPHOCA_03863	Msp280_03758	CLUC14_03331	MAUBAG_04119	----------	----------	----------	----------	----------	----------	----------	----------	----------	----------
sigK	MUCO_DSM_04588	sigK	MUCO_DSM_04588	MMUC_CSURP2099_04268	Msp360MFT_02759	Msp410_02809	MmucoLZLC01_00281	MmucoLZSF01_04337	MPHOCA_04334	Msp280_04835	CLUC14_05398	----------	MCOS44829_04276	Mcosme_05147	MNEO44074_03585	MneoDSM44074_02021	MneoATCC25795_04723	D174_22725	----------	----------	RVBD_0445c	CCUG20998_00715
sigL	MUCO_DSM_04556	sigL	MUCO_DSM_04556	MMUC_CSURP2099_04300	Msp360MFT_02791	Msp410_02842	MmucoLZLC01_05566	MmucoLZSF01_04157	MPHOCA_04306	Msp280_04860	CLUC14_05423	MAUBAG_04527	MCOS44829_01620	Mcosme_00780	----------	----------	----------	----------	MspURHB0044_02750	MSMEG_1486	RVBD_0735	CCUG20998_01028
sig_like_L1	MUCO_DSM_04615	sig_like_L1	MUCO_DSM_04615	MMUC_CSURP2099_04241	Msp360MFT_02732	Msp410_02782	MmucoLZLC01_00254	MmucoLZSF01_05507	MPHOCA_04361	Msp280_04808	CLUC14_05371	MAUBAG_04577	MCOS44829_01693	Mcosme_00707	MNEO44074_02604	MneoDSM44074_00566	MneoATCC25795_03243	D174_06585	----------	MSMEG_1418	----------	----------
sigL	MCOS44829_03596	sigL	----------	----------	----------	----------	----------	----------	----------	----------	----------	----------	MCOS44829_03596	Mcosme_03599	----------	----------	----------	----------	----------	----------	----------	----------
sig_like_L1	MCOS44829_03552	sig_like_L1	----------	----------	----------	----------	----------	----------	----------	----------	----------	----------	MCOS44829_03552	Mcosme_03643	----------	----------	----------	----------	----------	----------	----------	----------
sigM	MUCO_DSM_05936	sigM	MUCO_DSM_05936	MMUC_CSURP2099_02921	Msp360MFT_01202	Msp410_02276	MmucoLZLC01_01839	MmucoLZSF01_05539	MPHOCA_05531	Msp280_04346	CLUC14_02691	MAUBAG_04701	MCOS44829_03643	Mcosme_06056	MNEO44074_01722	MneoDSM44074_04667	MneoATCC25795_04987	D174_02240	MspURHB0044_07079	MSMEG_6931	RVBD_3911	CCUG20998_05481
sig_like_I1	MUCO_DSM_01362	sig_like_I1	MUCO_DSM_01362	MMUC_CSURP2099_01540	Msp360MFT_05490	Msp410_05116	MmucoLZLC01_05941	MmucoLZSF01_05085	MPHOCA_02991	Msp280_01730	CLUC14_01633	MAUBAG_01215	MCOS44829_03889	Mcosme_06302	----------	----------	----------	----------	MspURHB0044_06291	MSMEG_0405	----------	----------
sig_like_I1	MUCO_DSM_02994	sig_like_I1	MUCO_DSM_02994	MMUC_CSURP2099_05860	Msp360MFT_01633	Msp410_04963	MmucoLZLC01_01500	MmucoLZSF01_03001	MPHOCA_02699	Msp280_01104	CLUC14_01594	MAUBAG_01447	----------	----------	----------	----------	----------	----------	MspURHB0044_02534	----------	----------	----------
sigW	MUCO_DSM_04537	sigW	MUCO_DSM_04537	MMUC_CSURP2099_04319	Msp360MFT_02810	Msp410_02861	MmucoLZLC01_03686	MmucoLZSF01_04138	MPHOCA_04281	Msp280_04878	CLUC14_05441	MAUBAG_04510	----------	----------	----------	----------	----------	----------	----------	----------	----------	----------
sigW	MUCO_DSM_04540	sigW	MUCO_DSM_04540	MMUC_CSURP2099_04316	Msp360MFT_02807	Msp410_02858	MmucoLZLC01_03689	MmucoLZSF01_04141	----------	Msp280_04875	CLUC14_05438	----------	----------	----------	----------	----------	----------	----------	MspURHB0044_06061	----------	----------	----------
sigW	CLUC14_02326	sigW	----------	----------	----------	----------	----------	----------	----------	----------	CLUC14_02326	----------	----------	----------	----------	----------	----------	----------	----------	----------	----------	----------
sigW	MPHOCA_04290	sigW	----------	----------	----------	----------	----------	----------	MPHOCA_04290	----------	----------	----------	----------	----------	----------	----------	----------	----------	----------	----------	----------	----------
sigW	MspURHB0044_00956	sigW	----------	----------	----------	----------	----------	----------	----------	----------	----------	----------	----------	----------	----------	----------	----------	----------	MspURHB0044_00956	----------	----------	----------
cnrH	MUCO_DSM_02859	cnrH	MUCO_DSM_02859	MMUC_CSURP2099_00047	Msp360MFT_01763	Msp410_05057	MmucoLZLC01_02502	----------	MPHOCA_02601	Msp280_01579	CLUC14_03014	MAUBAG_02937	MCOS44829_02647	Mcosme_03404	----------	----------	----------	----------	----------	----------	----------	----------
cnrH	MUCO_DSM_04230	cnrH	MUCO_DSM_04230	MMUC_CSURP2099_04626	----------	----------	----------	----------	----------	----------	----------	----------	----------	----------	MNEO44074_03379	MneoDSM44074_02383	MneoATCC25795_00462	D174_17380	----------	----------	----------	----------
cnrH	MCOS44829_04588	cnrH	----------	----------	----------	----------	----------	----------	----------	----------	----------	----------	MCOS44829_04588	Mcosme_00920	----------	----------	----------	----------	----------	----------	----------	----------
sigH	MPHOCA_03393	sigH	----------	----------	----------	----------	----------	----------	MPHOCA_03393	----------	----------	----------	----------	----------	----------	----------	----------	----------	----------	----------	----------	----------
sigH	MSMEG_0573	sigH	----------	----------	----------	----------	----------	----------	----------	----------	----------	----------	----------	----------	----------	----------	----------	----------	----------	MSMEG_0573	----------	----------
sigH	MSMEG_0574	sigH	----------	----------	----------	----------	----------	----------	----------	----------	----------	----------	----------	----------	----------	----------	----------	----------	----------	MSMEG_0574	----------	----------
sig_like_J	MSMEG_3275	sig_like_J	----------	----------	----------	----------	----------	----------	----------	----------	----------	----------	----------	----------	----------	----------	----------	----------	----------	MSMEG_3275	----------	----------
sigH	MSMEG_3296	sigH	----------	----------	----------	----------	----------	----------	----------	----------	----------	----------	----------	----------	----------	----------	----------	----------	----------	MSMEG_3296	----------	----------
sigH	MSMEG_3485	sigH	----------	----------	----------	----------	----------	----------	----------	----------	----------	----------	----------	----------	----------	----------	----------	----------	----------	MSMEG_3485	----------	----------
sigH	MSMEG_4405	sigH	----------	----------	----------	----------	----------	----------	----------	----------	----------	----------	----------	----------	----------	----------	----------	----------	MspURHB0044_05105	MSMEG_4405	----------	----------
sigL	MSMEG_5214	sigL	----------	----------	----------	----------	----------	----------	----------	----------	----------	----------	----------	----------	----------	----------	----------	----------	----------	MSMEG_5214	----------	----------
sigI	MSMEG_5365	sigI	----------	----------	----------	----------	----------	----------	----------	----------	----------	----------	----------	----------	----------	----------	----------	----------	----------	MSMEG_5365	----------	----------
sig_like_J	MSMEG_6682	sig_like_J	----------	----------	----------	----------	----------	----------	----------	----------	----------	----------	----------	----------	----------	----------	----------	----------	----------	MSMEG_6682	----------	----------
sigI	Msp280_02795	sigI	----------	----------	----------	----------	----------	----------	----------	Msp280_02795	----------	----------	----------	----------	----------	----------	----------	----------	----------	----------	----------	----------
sig_like_I1	MspURHB0044_02916	sig_like_I1	----------	----------	----------	----------	----------	----------	----------	----------	----------	----------	----------	----------	----------	----------	----------	----------	MspURHB0044_02916	----------	----------	----------
sig_like_J	MmucoLZLC01_01254	sig_like_J	----------	----------	----------	----------	MmucoLZLC01_01254	----------	----------	----------	----------	----------	----------	----------	----------	----------	----------	----------	----------	----------	----------	----------
sigH	MmucoLZSF01_05353	sigH	----------	----------	----------	----------	----------	MmucoLZSF01_05353	----------	----------	----------	----------	----------	----------	----------	----------	----------	----------	----------	----------	----------	----------
			29	29	28	28	28	28	27	27	28	25	25	25	17	18	17	17	35	28	13	17

## Sheet: Table S3e
Table S3e: Serine/Threonine protein kinase (STPK) genes in MmucT – MneoT –clade members.
Serine/threonine-protein kinase genes			Domains	Gene symbol	M. tuberculosis H37Rv	M. marinum CCUG20998	M. smegmatis MC2-155	M. mucogenicum DSM 44124	M. mucogenicum CSUR P2099	M. sp. 360MFTsu5.1	M. sp. UNC410CL29Cvi84	M. mucogenicum LZLC01	M. mucogenicum LZSF01	M. phocaicum DSM 45104	M. llatzerense strain CLUC14	M. sp. UNC280MFTsu5.1	M. aubagnense DSM 45150	M. cosmeticum strain DSM 44829	M. cosmeticum strain DSM 44829	M. neoaurum strain DSM 44074	M. neoaurum strain DSM 44074	M. neoaurum ATCC 25795	M. neoaurum VKM Ac-1815D	M. sp. URHB0044
Serine/threonine-protein kinase PknA		MUCO_DSM_00019		PknA	RVBD_0015c	CCUG20998_00019	MSMEG_0030	MUCO_DSM_00019	MMUC_CSURP2099_02885	Msp360MFT_01238	Msp410_02240	MmucoLZLC01_05057	MmucoLZSF01_02888	MPHOCA_00031	CLUC14_02650	Msp280_04306	MAUBAG_04740	-	Mcosme_06012	MNEO44074_01685	MneoDSM44074_04630	MneoATCC25795_05023	D174_02075	MspURHB0044_07046
Serine/threonine-protein kinase PknA		MmucoLZSF01_01804		PknA		----------	----------						MmucoLZSF01_01804pknB_Like
Serine/threonine-protein kinase PknA		MUCO_DSM_00538		PknA		----------	MSMEG_6206	MUCO_DSM_00538/pknB_Like	MMUC_CSURP2099_02365	Msp360MFT_00465	Msp410_01730	MmucoLZLC01_01050	MmucoLZSF01_03537	MPHOCA_00568	CLUC14_00157	Msp280_05273	-	MCOS44829_00857	Mcosme_05306	MNEO44074_03743	MneoDSM44074_02224	MneoATCC25795_04565	D174_23510	MspURHB0044_02556
Serine/threonine-protein kinase PknB		MUCO_DSM_00018		PknB	RVBD_0014c	CCUG20998_00018	MSMEG_0028	MUCO_DSM_00018	MMUC_CSURP2099_02886	Msp360MFT_01237	Msp410_02241	MmucoLZLC01_05056	MmucoLZSF01_02889	MPHOCA_00030	CLUC14_02651	Msp280_04307	MAUBAG_04739	MCOS44829_03600	Mcosme_06013	MNEO44074_01686	MneoDSM44074_04631	MneoATCC25795_05022	D174_02080	MspURHB0044_07047
Serine/threonine-protein kinase PknB		MCOS44829_05763		PknB		----------	----------		-	-	-			-	-	-	-	MCOS44829_05763	Mcosme_04018	MNEO44074_04257	MneoDSM44074_00662	MneoATCC25795_04230	D174_19615	-
Serine/threonine-protein kinase PknB		MspURHB0044_04734	T	PknB		----------	----------	-	-	-	-			-	-	-	-	-	-	-	-	-	-	MspURHB0044_04734
Serine/threonine-protein kinase PknB		MspURHB0044_03510		PknB		----------	----------	-	-	-	-			-	-	-	-	-	-	-	-	-	-	MspURHB0044_03510
Serine/threonine-protein kinase PknB		MAUBAG_04966		PknB		----------	----------	-	-	-	-			-	-	-	MAUBAG_04966	-	-	-	-	-	-	-
Serine/threonine-protein kinase PknD		MUCO_DSM_00051		PknD		----------	----------	MUCO_DSM_00051	MMUC_CSURP2099_02853	Msp360MFT_01272	Msp410_02197	MmucoLZLC01_05607	MmucoLZSF01_03866	MPHOCA_00062	CLUC14_01315	Msp280_04275	MAUBAG_00044	MCOS44829_00140	Mcosme_01627	MNEO44074_00752	-	MneoATCC25795_01718	D174_10835	MspURHB0044_01802
Serine/threonine-protein kinase PknD		CCUG20998_03280		PknD		CCUG20998_03280
Serine/threonine-protein kinase PknD		CCUG20998_04556		PknD	RVBD_0931c	CCUG20998_04556
Serine/threonine-protein kinase PknE		RVBD_1743		PknE	RVBD_1743	CCUG20998_02479
Serine/threonine-protein kinase PknF		MUCO_DSM_00276		PknF		----------	----------	MUCO_DSM_00276	MMUC_CSURP2099_02627	Msp360MFT_04878	Msp410_00277	MmucoLZLC01_00622	MmucoLZSF01_01958	MPHOCA_00289	CLUC14_03440	Msp280_01510	MAUBAG_00269	-	-	-	-	-	-	-
Serine/threonine-protein kinase PknF		MUCO_DSM_01582		PknF		----------	----------	MUCO_DSM_01582	MMUC_CSURP2099_01324	Msp360MFT_03585	Msp410_03473	MmucoLZLC01_02147	MmucoLZSF01_02717	MPHOCA_01332	-	Msp280_03063	MAUBAG_01565	-	-	-	-	-	-	-
Serine/threonine-protein kinase PknF		MUCO_DSM_03157		PknF	RVBD_1746	CCUG20998_02504	MSMEG_3677	MUCO_DSM_03157	MMUC_CSURP2099_05698	Msp360MFT_01471	Msp410_04802	MmucoLZLC01_03564	MmucoLZSF01_01026	MPHOCA_02860	CLUC14_03648	Msp280_00419	MAUBAG_03182	MCOS44829_01400	Mcosme_05849	MNEO44074_00507	MneoDSM44074_02881	MneoATCC25795_01052	D174_15945	MspURHB0044_04939
Serine/threonine-protein kinase PknF		MUCO_DSM_03204	T	PknF		----------	----------	MUCO_DSM_03204	MMUC_CSURP2099_05652	Msp360MFT_01428	Msp410_04756	MmucoLZLC01_03177	MmucoLZSF01_03464	MPHOCA_02900	CLUC14_03689	Msp280_00811	MAUBAG_03221	MCOS44829_03905	Mcosme_06318	-	-	-	-	-
Serine/threonine-protein kinase PknF		MUCO_DSM_03469	T	PknF		----------	----------	MUCO_DSM_03469	MMUC_CSURP2099_05390	Msp360MFT_04548	Msp410_02558	MmucoLZLC01_00871	MmucoLZSF01_04618	-	-	-	-	MCOS44829_01229	Mcosme_05678	MNEO44074_04980	MneoDSM44074_00306	MneoATCC25795_05159	D174_25405	-
Serine/threonine-protein kinase PknF		CLUC14_01373		PknF		CCUG20998_04897	----------	-	-	-	-			-	CLUC14_01373	-	-	-	-	-	-	-	-	-
Serine/threonine-protein kinase PknF		CLUC14_03973	t/T	PknF		----------	----------	-	-	-	-			-	CLUC14_03973	-	-	-	-	-	-	-	-	-
Serine/threonine-protein kinase PknF		MspURHB0044_01803	T	PknF		----------	----------		-	-	-			-	-	-	-	-	-	-	-	-	-	MspURHB0044_01803
Serine/threonine-protein kinase PknF		CCUG20998_02308		PknF		CCUG20998_02308
Serine/threonine-protein kinase PknF		CCUG20998_02868		PknF		CCUG20998_02868
Serine/threonine-protein kinase PknF		CCUG20998_04136		PknF		CCUG20998_04136	MSMEG_0886
Serine/threonine-protein kinase PknF		MSMEG_5513		PknF			MSMEG_5513
Serine/threonine-protein kinase PknF		MSMEG_1190		PknF			MSMEG_1190
Serine/threonine-protein kinase PknG		MUCO_DSM_04960		PknG	RVBD_0410c	CCUG20998_00662	MSMEG_0786	MUCO_DSM_04960	MMUC_CSURP2099_03900	Msp360MFT_01988	Msp410_01263	MmucoLZLC01_03521	MmucoLZSF01_01669	MPHOCA_04701	CLUC14_01487	Msp280_04995	MAUBAG_04995	MCOS44829_02052	Mcosme_00347	MNEO44074_02936	MneoDSM44074_04997	MneoATCC25795_02912	D174_04775	MspURHB0044_01945
Serine/threonine-protein kinase PknG		MCOS44829_03101		PknG		----------	----------		-	-	-			-	-	-	-	MCOS44829_03101	Mcosme_02948	-	-	-	-	MspURHB0044_04437
Serine/threonine-protein kinase PknH		MUCO_DSM_02495		PknH		----------	MSMEG_1200	MUCO_DSM_02495	MMUC_CSURP2099_00410	Msp360MFT_03146	Msp410_05175	MmucoLZLC01_02776	MmucoLZSF01_00781	MPHOCA_02251	CLUC14_02837	Msp280_00690	MAUBAG_05771	MCOS44829_01769	Mcosme_00631	MNEO44074_02706	MneoDSM44074_00401	MneoATCC25795_03141	D174_06115	MspURHB0044_02316
Serine/threonine-protein kinase PknH		MCOS44829_00426		PknH		----------	----------		-	-	-			-	-	-	-	MCOS44829_00426	Mcosme_01341	-	-	-	-	MspURHB0044_04325
Serine/threonine-protein kinase PknH		MCOS44829_05422	t	PknH		CCUG20998_04117	----------		-	-	-			-	-	-	-	MCOS44829_05422	Mcosme_04870	MNEO44074_03042	MneoDSM44074_01783	MneoATCC25795_01678	D174_21655	MspURHB0044_04303
Serine/threonine-protein kinase PknH		MCOS44829_05630	T	PknH		----------	MSMEG_5437		-	-	-			-	-	-	-	MCOS44829_05630	Mcosme_04982	-	-	-	-	MspURHB0044_04490
Serine/threonine-protein kinase PknH		MNEO44074_01517	t	PknH		----------	MSMEG_4366		-	-	-			-	-	-	-	MCOS44829_04871	Mcosme_04251	MNEO44074_01517	MneoDSM44074_03811	MneoATCC25795_03864	D174_01240	MspURHB0044_01800
Serine/threonine-protein kinase PknH		MspURHB0044_04326		PknH		----------	----------		-	-	-			-	-	-	-	-	-	-	-	-	-	MspURHB0044_04326
Serine/threonine-protein kinase PknH		MspURHB0044_04647		PknH		----------	----------		-	-	-			-	-	-	-	-	-	-	-	-	-	MspURHB0044_04647
Serine/threonine-protein kinase PknH		CCUG20998_01894		PknH		CCUG20998_01894
Serine/threonine-protein kinase PknH		CCUG20998_02345		PknH		CCUG20998_02345
Serine/threonine-protein kinase PknH		CCUG20998_03287		PknH		CCUG20998_03287
Serine/threonine-protein kinase PknH		CCUG20998_04130		PknH		CCUG20998_04130
Serine/threonine-protein kinase PknH		CCUG20998_04133		PknH	RVBD_1266c	CCUG20998_04133
Serine/threonine-protein kinase PknJ		MUCO_DSM_00075		PknJ	RVBD_2088	----------	----------	MUCO_DSM_00075	MMUC_CSURP2099_02828	Msp360MFT_01296	Msp410_02173	MmucoLZLC01_05631	MmucoLZSF01_03842	MPHOCA_00090	-	Msp280_04251	MAUBAG_00068	-	-	-	-	-	-	MspURHB0044_06996
Serine/threonine-protein kinase PknJ		Msp280_01445		PknJ		----------	----------		-	-	-			-	-	Msp280_01445	-	-	-	-	-	-	-	-
Serine/threonine-protein kinase PknJ		MspURHB0044_06661		PknJ		----------	----------		-	-	-			-	-	-	-	-	-	-	-	-	-	MspURHB0044_06661
Serine/threonine-protein kinase PknK		MPHOCA_00767		PknK	RVBD_3080c	CCUG20998_02474	MSMEG_0529	-	-	-	-	MmucoLZLC01_04856	MmucoLZSF01_04249	MPHOCA_00767	-	-	-	-	-	-	-	-	-	-
Serine/threonine-protein kinase PknK		MspURHB0044_03293		PknK		CCUG20998_03425	----------		-	-	-			-	-	-	-	-	-	-	-	-	-	MspURHB0044_03293
Serine/threonine-protein kinase PknK		MspURHB0044_06888		PknK		----------	----------		-	-	-			-	-	-	-	-	-	-	-	-	-	MspURHB0044_06888
Serine/threonine-protein kinase PknL		MUCO_DSM_01954		PknL	RVBD_2176	CCUG20998_03089	MSMEG_4243	MUCO_DSM_01954	MMUC_CSURP2099_00951	Msp360MFT_04973	Msp410_05724	MmucoLZLC01_05773	MmucoLZSF01_03600	MPHOCA_01691	CLUC14_01725	Msp280_01444	MAUBAG_01886	MCOS44829_04031	Mcosme_04465	MNEO44074_05125	MneoDSM44074_02475	MneoATCC25795_01241	D174_17855	MspURHB0044_03347
Serine/threonine-protein kinase PknI		RVBD_2914c		PknI	RVBD_2914c	CCUG20998_01712	----------
Serine/threonine-protein kinase gene PrkC		MPHOCA_01884		Og		----------	----------							MPHOCA_01884
Serine/threonine-protein kinase gene		CLUC14_05787		Og		----------	----------								CLUC14_05787	Msp280_05456
					11	21	13	13	13	13	13	14	15	14	13	14	12	15	16	12	11	12	12	22
t : slightly shorter than Mtb gene length.
T : Moslty, Serine Kinase type domain protein.

## Sheet: Table S3f
Table S3f: Genes related to the M. smegmatis glycopeptidolipids (GPL) locus, and Trehalose polyphleate locus in MmucT – MneoT –clade members.
Note: GPLs ortholog gene were identified using the reciprocal blast hit method (Percentage idenity >45, and Query coverage >70; bidirectional)
M. smegmatis MC2 -155		M. smegmatis MC2-155
Locus_tag	Gene symbol/Locus_tag_ID	Ortholog gene
MSMEG_0380	mmpS4/0380	MSMEG_0380,MSMEG_3495,MSMEG_0226
MSMEG_0381	mmpL4a/0381	MSMEG_0381,MSMEG_3496,MSMEG_4383,MSMEG_0463,MSMEG_3584
MSMEG_0382	mmpL4b/0382	MSMEG_0382,MSMEG_0225,MSMEG_0576,MSMEG_1382,MSMEG_0185
MSMEG_0383	Rv1174/0383	MSMEG_0383
MSMEG_0384	rmlA/0384	MSMEG_0384,MSMEG_5983
MSMEG_0385	gtf3/0385	MSMEG_0385
MSMEG_0386	rmlB/0386	MSMEG_0386
MSMEG_0387	rmt2/0387	MSMEG_0387
MSMEG_0388	rmt4/0388	MSMEG_0388
MSMEG_0389	gtf1/0389	MSMEG_0389
MSMEG_0390	atf/0390	MSMEG_0390,MSMEG_3429
MSMEG_0391	rmt3/0391	MSMEG_0391
MSMEG_0392	gtf2/0392	MSMEG_0392,MSMEG_4740
MSMEG_0393	fmt/0393	MSMEG_0393
MSMEG_0397	IS1096_tnpA/0397	MSMEG_4790,MSMEG_4403,MSMEG_3697,MSMEG_3166,MSMEG_2828,MSMEG_2339,MSMEG_2283,MSMEG_2003,MSMEG_1404,MSMEG_1258,MSMEG_6697,MSMEG_1059,MSMEG_1003,MSMEG_0802,MSMEG_0397,MSMEG_0202,MSMEG_6462,MSMEG_6161,MSMEG_6155,MSMEG_6148,MSMEG_5378,MSMEG_5094,MSMEG_4945,MSMEG_4926
MSMEG_0398	IS1096_tnpR/0398	MSMEG_4402,MSMEG_3696,MSMEG_3165,MSMEG_2829,MSMEG_2282,MSMEG_2002,MSMEG_1405,MSMEG_1257,MSMEG_1002,MSMEG_0801,MSMEG_6463,MSMEG_0398,MSMEG_0203,MSMEG_6698,MSMEG_2338,MSMEG_1058,MSMEG_6162,MSMEG_6156,MSMEG_6149,MSMEG_5379,MSMEG_5093,MSMEG_4946,MSMEG_4927,MSMEG_4791
MSMEG_0399	mbtH/0399	MSMEG_0399,MSMEG_4508,MSMEG_0016
MSMEG_0400	mps1/0400	MSMEG_0400
MSMEG_0401	mps1/0401	MSMEG_0401
MSMEG_0402	mps2/0402	MSMEG_0402,MSMEG_3715
MSMEG_0403	gap/0403	MSMEG_0403
MSMEG_0404	sap/0404	MSMEG_0404
MSMEG_0405	ecf/0405	MSMEG_0405
MSMEG_0406	fadE5/0406	MSMEG_0406
MSMEG_0407	Rv0926/0407	MSMEG_0407
MSMEG_0408	pks/0408	MSMEG_0408
MSMEG_0409	papA3/0409	MSMEG_0409
MSMEG_0410	mmpL10/0410	MSMEG_0410,MSMEG_4741
MSMEG_0411	faD23/0411	MSMEG_0411,MSMEG_4731
MSMEG_0412	pe/0412	MSMEG_0412
MSMEG_0413	gap-like/0413	MSMEG_0413
M. smegmatis MC2 -155		M. abscessus ATCC19977
MSMEG_0380	mmpS4/0380	MAB_4117c,MAB_4705c,MAB_3149
MSMEG_0381	mmpL4a/0381	MAB_4310c,MAB_4116c,MAB_4704c,MAB_4703c
MSMEG_0382	mmpL4b/0382	MAB_2037,MAB_4768c,MAB_2650,MAB_3562c,MAB_4115c,MAB_2301,MAB_1134c,MAB_3150,MAB_0987c,MAB_4746,MAB_2303,MAB_4382c
MSMEG_0383	Rv1174/0383	MAB_4114
MSMEG_0384	rmlA/0384	MAB_4113
MSMEG_0385	gtf3/0385	MAB_4112c,MAB_4694c
MSMEG_0386	rmlB/0386	MAB_4111c
MSMEG_0387	rmt2/0387	MAB_4109c
MSMEG_0388	rmt4/0388	MAB_4108c
MSMEG_0389	gtf1/0389	MAB_4107c,MAB_4695c
MSMEG_0390	atf/0390	MAB_4106c,MAB_3448,MAB_1725c,MAB_4110c,MAB_2552c
MSMEG_0391	rmt3/0391	MAB_4105c
MSMEG_0392	gtf2/0392	MAB_4104
MSMEG_0393	fmt/0393	MAB_4103c
MSMEG_0397	IS1096_tnpA/0397
MSMEG_0398	IS1096_tnpR/0398
MSMEG_0399	mbtH/0399	MAB_4100c,MAB_4692c,MAB_2250
MSMEG_0400	mps1/0400
MSMEG_0401	mps1/0401
MSMEG_0402	mps2/0402	MAB_4098c,MAB_3317c
MSMEG_0403	gap/0403	MAB_4097c
MSMEG_0404	sap/0404
MSMEG_0405	ecf/0405	MAB_4459c
MSMEG_0406	fadE5/0406	MAB_4437
MSMEG_0407	Rv0926/0407
MSMEG_0408	pks/0408	MAB_0939
MSMEG_0409	papA3/0409	MAB_0938c,MAB_3147c
MSMEG_0410	mmpL10/0410	MAB_0937c,MAB_0855
MSMEG_0411	faD23/0411	MAB_0935c
MSMEG_0412	pe/0412	MAB_0936c
MSMEG_0413	gap-like/0413	MAB_0934,MAB_3146c
M. smegmatis MC2 -155		M. chelonae subsp. chelonae DSM43804
MSMEG_0380	mmpS4/0380	MCHEL_04219,MCHEL_04765,MCHEL_03160
MSMEG_0381	mmpL4a/0381	MCHEL_04429,MCHEL_04744,MCHEL_04218,MCHEL_04764,MCHEL_00938
MSMEG_0382	mmpL4b/0382	MCHEL_04829,MCHEL_02628,MCHEL_01378,MCHEL_03621,MCHEL_04217,MCHEL_02286,MCHEL_01099,MCHEL_03161,MCHEL_00887,MCHEL_02288,MCHEL_04803
MSMEG_0383	Rv1174/0383	MCHEL_04216
MSMEG_0384	rmlA/0384	MCHEL_04215
MSMEG_0385	gtf3/0385	MCHEL_04214
MSMEG_0386	rmlB/0386	MCHEL_04213
MSMEG_0387	rmt2/0387	MCHEL_04211
MSMEG_0388	rmt4/0388	MCHEL_04210
MSMEG_0389	gtf1/0389	MCHEL_04209,MCHEL_04756,MCHEL_04755
MSMEG_0390	atf/0390	MCHEL_04208,MCHEL_03481,MCHEL_02520,MCHEL_04212
MSMEG_0391	rmt3/0391	MCHEL_04207
MSMEG_0392	gtf2/0392	MCHEL_04206
MSMEG_0393	fmt/0393	MCHEL_04205
MSMEG_0397	IS1096_tnpA/0397
MSMEG_0398	IS1096_tnpR/0398
MSMEG_0399	mbtH/0399	MCHEL_04202,MCHEL_04753,MCHEL_02944,MCHEL_02242
MSMEG_0400	mps1/0400
MSMEG_0401	mps1/0401
MSMEG_0402	mps2/0402	MCHEL_04200
MSMEG_0403	gap/0403	MCHEL_04199
MSMEG_0404	sap/0404
MSMEG_0405	ecf/0405	MCHEL_04545
MSMEG_0406	fadE5/0406	MCHEL_04521
MSMEG_0407	Rv0926/0407
MSMEG_0408	pks/0408
MSMEG_0409	papA3/0409	MCHEL_00839,MCHEL_03158
MSMEG_0410	mmpL10/0410	MCHEL_00838,MCHEL_00788
MSMEG_0411	faD23/0411	MCHEL_00836
MSMEG_0412	pe/0412	MCHEL_00837
MSMEG_0413	gap-like/0413	MCHEL_00835
M. smegmatis MC2 -155		M. avium 104
MSMEG_0380	mmpS4/0380	MAV_3247,MAV_3864
MSMEG_0381	mmpL4a/0381	MAV_3248,MAV_3863,MAV_2510,MAV_4755
MSMEG_0382	mmpL4b/0382	MAV_3249,MAV_4696,MAV_1755,MAV_0084
MSMEG_0383	Rv1174/0383	MAV_3362
MSMEG_0384	rmlA/0384	MAV_4820
MSMEG_0385	gtf3/0385	MAV_3262,MAV_2747,MAV_3994
MSMEG_0386	rmlB/0386	MAV_3269
MSMEG_0387	rmt2/0387
MSMEG_0388	rmt4/0388	MAV_3261,MAV_3266
MSMEG_0389	gtf1/0389	MAV_3265
MSMEG_0390	atf/0390	MAV_3274,MAV_4409,MAV_4410,MAV_4408
MSMEG_0391	rmt3/0391	MAV_3260
MSMEG_0392	gtf2/0392	MAV_3258
MSMEG_0393	fmt/0393
MSMEG_0397	IS1096_tnpA/0397
MSMEG_0398	IS1096_tnpR/0398
MSMEG_0399	mbtH/0399	MAV_3245,MAV_2366,MAV_2016,MAV_3057
MSMEG_0400	mps1/0400
MSMEG_0401	mps1/0401
MSMEG_0402	mps2/0402
MSMEG_0403	gap/0403
MSMEG_0404	sap/0404
MSMEG_0405	ecf/0405
MSMEG_0406	fadE5/0406	MAV_4914,MAV_3309
MSMEG_0407	Rv0926/0407
MSMEG_0408	pks/0408	MAV_1763
MSMEG_0409	papA3/0409	MAV_1762
MSMEG_0410	mmpL10/0410	MAV_1761
MSMEG_0411	faD23/0411	MAV_1759,MAV_1328
MSMEG_0412	pe/0412	MAV_1760
MSMEG_0413	gap-like/0413	MAV_1758
M. smegmatis MC2 -155		M. mucogenicum DSM44124
MSMEG_0380	mmpS4/0380
MSMEG_0381	mmpL4a/0381	MUCO_DSM_01784,MUCO_DSM_04175,MUCO_DSM_02848,MUCO_DSM_04326,MUCO_DSM_04200
MSMEG_0382	mmpL4b/0382	MUCO_DSM_01491,MUCO_DSM_00303,MUCO_DSM_02535,MUCO_DSM_02079,MUCO_DSM_05475
MSMEG_0383	Rv1174/0383
MSMEG_0384	rmlA/0384	MUCO_DSM_00277,MUCO_DSM_00248
MSMEG_0385	gtf3/0385	MUCO_DSM_02747
MSMEG_0386	rmlB/0386
MSMEG_0387	rmt2/0387
MSMEG_0388	rmt4/0388
MSMEG_0389	gtf1/0389
MSMEG_0390	atf/0390
MSMEG_0391	rmt3/0391
MSMEG_0392	gtf2/0392
MSMEG_0393	fmt/0393
MSMEG_0397	IS1096_tnpA/0397
MSMEG_0398	IS1096_tnpR/0398
MSMEG_0399	mbtH/0399	MUCO_DSM_05409,MUCO_DSM_01707
MSMEG_0400	mps1/0400
MSMEG_0401	mps1/0401
MSMEG_0402	mps2/0402
MSMEG_0403	gap/0403
MSMEG_0404	sap/0404
MSMEG_0405	ecf/0405	MUCO_DSM_02994
MSMEG_0406	fadE5/0406	MUCO_DSM_00245,MUCO_DSM_03919
MSMEG_0407	Rv0926/0407	MUCO_DSM_00246
MSMEG_0408	pks/0408	MUCO_DSM_00268
MSMEG_0409	papA3/0409	MUCO_DSM_00269
MSMEG_0410	mmpL10/0410	MUCO_DSM_00270,MUCO_DSM_02748,MUCO_DSM_05407
MSMEG_0411	faD23/0411	MUCO_DSM_00273,MUCO_DSM_02750
MSMEG_0412	pe/0412	MUCO_DSM_00271
MSMEG_0413	gap-like/0413	MUCO_DSM_00272
M. smegmatis MC2 -155		M. marinum CCUG20998
MSMEG_0380	mmpS4/0380	CCUG20998_00721,CCUG20998_00088,CCUG20998_00723
MSMEG_0381	mmpL4a/0381	CCUG20998_00787,CCUG20998_03146,CCUG20998_03144,CCUG20998_00087,CCUG20998_00720,CCUG20998_00724,CCUG20998_00241,CCUG20998_01796,CCUG20998_03052
MSMEG_0382	mmpL4b/0382	CCUG20998_00653,CCUG20998_00954,CCUG20998_02939,CCUG20998_03689,CCUG20998_01634
MSMEG_0383	Rv1174/0383
MSMEG_0384	rmlA/0384	CCUG20998_00565
MSMEG_0385	gtf3/0385	CCUG20998_02251,CCUG20998_00138
MSMEG_0386	rmlB/0386
MSMEG_0387	rmt2/0387
MSMEG_0388	rmt4/0388
MSMEG_0389	gtf1/0389
MSMEG_0390	atf/0390
MSMEG_0391	rmt3/0391
MSMEG_0392	gtf2/0392
MSMEG_0393	fmt/0393	CCUG20998_03041,CCUG20998_01678
MSMEG_0397	IS1096_tnpA/0397
MSMEG_0398	IS1096_tnpR/0398
MSMEG_0399	mbtH/0399	CCUG20998_03051,CCUG20998_02424,CCUG20998_00089,CCUG20998_03641
MSMEG_0400	mps1/0400
MSMEG_0401	mps1/0401
MSMEG_0402	mps2/0402
MSMEG_0403	gap/0403
MSMEG_0404	sap/0404
MSMEG_0405	ecf/0405
MSMEG_0406	fadE5/0406	CCUG20998_00468,CCUG20998_02173
MSMEG_0407	Rv0926/0407
MSMEG_0408	pks/0408
MSMEG_0409	papA3/0409	CCUG20998_02242,CCUG20998_02253
MSMEG_0410	mmpL10/0410	CCUG20998_02241
MSMEG_0411	faD23/0411	CCUG20998_01676,CCUG20998_01689,CCUG20998_02240,CCUG20998_01670
MSMEG_0412	pe/0412
MSMEG_0413	gap-like/0413
M. smegmatis MC2 -155		M. tuberculosis H37Rv
MSMEG_0380	mmpS4/0380	Rv0451c
MSMEG_0381	mmpL4a/0381	Rv0507,Rv2339
MSMEG_0382	mmpL4b/0382	Rv0450c,Rv0676c,Rv0402c
MSMEG_0383	Rv1174/0383
MSMEG_0384	rmlA/0384	Rv0334
MSMEG_0385	gtf3/0385	Rv1526c
MSMEG_0386	rmlB/0386
MSMEG_0387	rmt2/0387
MSMEG_0388	rmt4/0388
MSMEG_0389	gtf1/0389
MSMEG_0390	atf/0390
MSMEG_0391	rmt3/0391
MSMEG_0392	gtf2/0392	Rv1524
MSMEG_0393	fmt/0393	Rv2952,Rv1523
MSMEG_0397	IS1096_tnpA/0397
MSMEG_0398	IS1096_tnpR/0398
MSMEG_0399	mbtH/0399	Rv2377c
MSMEG_0400	mps1/0400
MSMEG_0401	mps1/0401
MSMEG_0402	mps2/0402
MSMEG_0403	gap/0403
MSMEG_0404	sap/0404
MSMEG_0405	ecf/0405
MSMEG_0406	fadE5/0406	Rv0244c,Rv1467c
MSMEG_0407	Rv0926/0407
MSMEG_0408	pks/0408
MSMEG_0409	papA3/0409	Rv1182,Rv3824c
MSMEG_0410	mmpL10/0410	Rv1183
MSMEG_0411	faD23/0411	Rv1185c,Rv2941,Rv3826,Rv1521,Rv1529,Rv2930,Rv2950c
MSMEG_0412	pe/0412	Rv1184c
MSMEG_0413	gap-like/0413

## Sheet: Table S3 g
Table S3g: Anti-sigma factor genes in MmucT – MneoT –clade members.
Anti-sigma factors	M. mucogenicum DSM 44124	M. mucogenicum CSURP 2099	M. sp. 360MFTsu5.1	M. sp. UNC410CL29Cvi84	M. mucogenicum LZLC01	M. mucogenicum LZSF01	M. phocaicum DSM 45104	M. llatzerense strain CLUC14	M. sp. UNC280MFTsu5.1	M. aubagnense DSM 45150	M. neoaurum strain DSM 44074	M. neoaurum strain DSM 44074	M. neoaurum ATCC 25795	M. neoaurum VKM Ac-1815D	M. cosmeticum strain DSM 44829	M. cosmeticum strain DSM 44829	M. sp. URHB0044	M. smegmatis MC2-155	M. marinum CCUG20998	M. tuberculosis H37Rv
rsdA	MUCO_DSM_04406	MMUC_CSURP2099_04450	Msp360MFT_03851	Msp410_00728	MmucoLZLC01_02673	MmucoLZSF01_02794	MPHOCA_04170	CLUC14_03067	----------	MAUBAG_04373	MNEO44074_02433	MneoDSM44074_01328	MneoATCC25795_03414	D174_07495	Mcosme_00897	MCOS44829_04611	MspURHB0044_01548	MSMEG_1600	CCUG20998_01091	RVBD_3413c
rseA	MUCO_DSM_01232	MMUC_CSURP2099_01670	Msp360MFT_00322	Msp410_03994	MmucoLZLC01_04727	MmucoLZSF01_05032	MPHOCA_03120	CLUC14_05009	Msp280_02033	MAUBAG_01092	MNEO44074_03246	MneoDSM44074_01631	MneoATCC25795_01474	D174_20720	Mcosme_04631	MCOS44829_05043	MspURHB0044_02422	MSMEG_5071	CCUG20998_04178	RVBD_1222
rsbW	MUCO_DSM_04306	MMUC_CSURP2099_04550	Msp360MFT_05654	Msp410_00428	MmucoLZLC01_00319	MmucoLZSF01_00538	MPHOCA_04029	CLUC14_03000	Msp280_01565	MAUBAG_04281	MNEO44074_02231	MneoDSM44074_01125	MneoATCC25795_03617	D174_08205	Mcosme_01059	MCOS44829_00708	MspURHB0044_03108	MSMEG_1803	CCUG20998_01205	RVBD_3287c
rsbW1	----------	----------	----------	----------	----------	----------	----------	----------	----------	----------	----------	----------	----------	----------	----------	----------	----------	MSMEG_1787	----------	----------
rshA	MUCO_DSM_04048	MMUC_CSURP2099_04810	Msp360MFT_04328	Msp410_02012	MmucoLZLC01_04419	MmucoLZSF01_04091	MPHOCA_03766	CLUC14_03241	Msp280_03849	MAUBAG_04037	MNEO44074_02149	MneoDSM44074_01043	MneoATCC25795_03699	D174_08615	Mcosme_01182	MCOS44829_00585	MspURHB0044_03225	MSMEG_1915	CCUG20998_01291	RVBD_3221A
rskA1	MUCO_DSM_04139	MMUC_CSURP2099_04717	Msp360MFT_04234	Msp410_01920	MmucoLZLC01_05886	MmucoLZSF01_03929	MPHOCA_03864	CLUC14_03332	Msp280_03757	MAUBAG_04120	----------	----------	----------	----------	----------	----------	----------	----------	----------	----------
rskA2	MUCO_DSM_04587	MMUC_CSURP2099_04269	Msp360MFT_02760	Msp410_02810	MmucoLZLC01_00282	MmucoLZSF01_04336	MPHOCA_04333	CLUC14_05399	Msp280_04836	----------	MNEO44074_03586	MneoDSM44074_02020	MneoATCC25795_04722	D174_22730	Mcosme_05148	MCOS44829_04275	----------	----------	CCUG20998_00714	RVBD_0444c
rslA	MUCO_DSM_04555	MMUC_CSURP2099_04301	Msp360MFT_02792	Msp410_02843	MmucoLZLC01_05567	MmucoLZSF01_04156	MPHOCA_04305	CLUC14_05424	Msp280_04861	MAUBAG_04526	----------	----------	----------	----------	Mcosme_00781	MCOS44829_01619	MspURHB0044_02751	MSMEG_1487	CCUG20998_01029	RVBD_0736
rslA	----------	----------	----------	----------	----------	----------	----------	----------	----------	----------	----------	----------	----------	----------	Mcosme_03600	MCOS44829_03595	----------	----------	----------	----------
rsmA	MUCO_DSM_05937	MMUC_CSURP2099_02920	Msp360MFT_01203	Msp410_02275	MmucoLZLC01_01838	MmucoLZSF01_05538	MPHOCA_05532	CLUC14_02690	Msp280_04345	MAUBAG_04702	MNEO44074_01721	MneoDSM44074_04666	MneoATCC25795_04988	D174_02235	Mcosme_06055	MCOS44829_03642	MspURHB0044_07077	MSMEG_6932	CCUG20998_05482	RVBD_3912
Anti_SigC	MUCO_DSM_01952	MMUC_CSURP2099_00953	Msp360MFT_04971	Msp410_05726	MmucoLZLC01_05775	MmucoLZSF01_03602	MPHOCA_01689	CLUC14_01723	Msp280_01449	MAUBAG_01884	----------	----------	----------	----------	----------	----------	----------	----------	CCUG20998_00249	RVBD_0093c
