# Supplementary material for: Insight into the biology of Mycobacterium mucogenicum and Mycobacterium neoaurum clade members
Source: Sci Rep. 2019 Dec 17;9:19259. doi: 10.1038/s41598-019-55464-5 (PMC6917791; doi:10.1038/s41598-019-55464-5)
Supplement: Supplementary file 5 — Supplementary Table S4 [file 41598_2019_55464_MOESM5_ESM.xls]

## Sheet: Table S4a - rbpA
Table S4a: Presence of RbpA gene homolog in MmucT – MneoT –clade members.
Species	Locus_tag	Start	End	Gene product	Query coverage	E-value	% identity
M. mucogenicum DSM 44124	MUCO_DSM_03460	3563507	3563842	RNA polymerase-binding protein RbpA	1	0	100.00%	Gene used as reference for BLAST analysis
M. mucogenicum CSURP2099	MMUC_CSURP2099_05399	5527534	5527869	RNA polymerase-binding protein RbpA	1	3e-82	100.00%
M. sp. 360MFTsu5.1	Msp360MFT_04557	72630	72965	RNA polymerase-binding protein RbpA	1	3e-82	100.00%
M. sp. UNC410CL29Cvi84	Msp410_02567	174242	174577	RNA polymerase-binding protein RbpA	1	3e-82	100.00%
M. mucogenicum LZLC01	MmucoLZLC01_00862	30226	30561	RNA polymerase-binding protein RbpA	1	3e-82	100.00%
M. mucogenicum LZSF01	MmucoLZSF01_03150	107506	107841	RNA polymerase-binding protein RbpA	1	5e-82	99.11%
M. phocaicum DSM45104	MPHOCA_03352	116999	117334	RNA polymerase-binding protein RbpA	1	5e-82	99.11%
M. llatzerense strain CLUC14	CLUC14_03223	107806	108141	RNA polymerase-binding protein RbpA	1	5e-82	99.11%
M. sp. UNC280MFTsu5.1	Msp280_00052	300	635	RNA polymerase-binding protein RbpA	1	5e-82	99.11%
M. aubagnense DSM45150	MAUBAG_03476	126631	126966	RNA polymerase-binding protein RbpA	1	3e-82	100.00%
M. neoaurum strain DSM44074	MNEO44074_01274	198290	198625	RNA polymerase-binding protein RbpA	1	2e-70	93.75%
M. neoaurum strain DSM44074	MneoDSM44074_03042	117819	118154	RNA polymerase-binding protein RbpA	1	2e-70	93.75%
M. neoaurum ATCC 25795	MneoATCC25795_02237	167259	167594	RNA polymerase-binding protein RbpA	1	2e-70	93.75%
M. neoaurum VKM Ac-1815D	D174_14465	3044158	3044493	membrane protein	0.99	3e-69	91.89%
M. cosmeticum strain DSM 44829	Mcosme_02989	540138	540476	RNA polymerase-binding protein RbpA	0.99	1e-77	91.89%
M. cosmeticum strain DSM 44829	MCOS44829_03060	447784	448122	RNA polymerase-binding protein RbpA	0.99	1e-77	91.89%
M. sp URHB0044	MspURHB0044_00517	40253	40588	RNA polymerase-binding protein RbpA	1	4e-76	90.18%
M. smegmatis MC2 155	MSMEG_3858	3929241	3929594	hypothetical protein	0.99	7e-68	91.89%
M. marinum CCUG20998	CCUG20998_02918	3472291	3472626	RNA polymerase-binding protein RbpA	1	7e-68	91.07%
M. tuberculosis H37Rv	RVBD_2050	2307829	2308164	hypothetical protein	0.99	3e-68	93.69%
M. neoaurum strain DSM44074	MNEO44074_02712	673229	673606	RNA polymerase-binding protein RbpA	0.99	4e-50	62.16%
M. neoaurum strain DSM44074	MneoDSM44074_00407	37205	37582	RNA polymerase-binding protein RbpA	0.99	4e-50	62.16%
M. neoaurum ATCC 25795	MneoATCC25795_03135	257054	257431	RNA polymerase-binding protein RbpA	0.99	4e-50	62.16%
M. neoaurum VKM Ac-1815D	D174_06085	1255874	1256251	membrane protein	0.99	1e-50	66.67%
M. cosmeticum strain DSM 44829	Mcosme_03422	186701	187075	RNA polymerase-binding protein RbpA	0.99	2e-57	69.37%
M. cosmeticum strain DSM 44829	MCOS44829_02629	41810	42184	RNA polymerase-binding protein RbpA	0.99	2e-57	69.37%

## Sheet: Table S4b - arr
Table S4b: Presence of rifampin ADP-ribosyltransferase (arr) gene homolog in MmucT – MneoT –clade members.
Species	Locus_tag	Start	End	Gene product	Query coverage	E-value	% identity
M. mucogenicum DSM 44124	MUCO_DSM_04701	4817643	4818083	Rifampin ADP-ribosyl transferase	1	0	100.00%	Gene used as reference for BLAST analysis
M. mucogenicum CSURP2099	MMUC_CSURP2099_04155	4271155	4271595	Rifampin ADP-ribosyl transferase	1	1e-110	100.00%
M. sp. 360MFTsu5.1	Msp360MFT_02646	227135	227563	Rifampin ADP-ribosyl transferase	0.97	2e-107	100.00%
M. sp. UNC410CL29Cvi84	Msp410_02696	27227	27655	Rifampin ADP-ribosyl transferase	0.97	1e-105	98.60%
M. mucogenicum LZLC01	MmucoLZLC01_05150	10419	10847	Rifampin ADP-ribosyl transferase	0.97	3e-104	97.20%
M. mucogenicum LZSF01	MmucoLZSF01_04936	10341	10769	Rifampin ADP-ribosyl transferase	0.97	2e-106	99.30%
M. phocaicum DSM45104	MPHOCA_04446	312908	313348	Rifampin ADP-ribosyl transferase	1	8e-97	95.24%
M. llatzerense strain CLUC14	CLUC14_05291	40676	41116	Rifampin ADP-ribosyl transferase	1	3e-109	98.64%
M. sp. UNC280MFTsu5.1	Msp280_04728	203787	204227	Rifampin ADP-ribosyl transferase	1	3e-109	98.64%
M. sp URHB0044	MspURHB0044_04638	75626	76054	Rifampin ADP-ribosyl transferase	0.97	2e-91	83.22%
M. smegmatis MC2 155	MSMEG_1221	1290581	1291009	rifampin_ADP-ribosyl_transferase	0.96	3e-83	76.06%
M. marinum CCUG20998	CCUG20998_03441	4165712	4166140	Rifampin ADP-ribosyl transferase	0.94	2e-84	79.86%
M. smegmatis MC2 155	MSMEG_1224	1292948	1293064	rifampin_ADP-ribosyl_transferase	0.24	7e-18	77.78%
M. cosmeticum strain DSM 44829	Mcosme_06170	3004596	3004799	Rifampin ADP-ribosyl transferase	0.44	4e-41	83.08%
M. cosmeticum strain DSM 44829	MCOS44829_03757	170239	170442	Rifampin ADP-ribosyl transferase	0.44	4e-41	83.08%
M. mucogenicum DSM 44124	MUCO_DSM_01098	1105647	1106057	Rifampin ADP-ribosyl transferase	0.8	4e-41	56.30%
M. mucogenicum CSURP2099	MMUC_CSURP2099_01804	1883945	1884355	Rifampin ADP-ribosyl transferase	0.8	4e-41	56.30%
M. sp. 360MFTsu5.1	Msp360MFT_00189	179022	179432	Rifampin ADP-ribosyl transferase	0.8	4e-39	55.46%
M. sp. UNC410CL29Cvi84	Msp410_03862	182105	182515	Rifampin ADP-ribosyl transferase	0.8	4e-41	56.30%
M. mucogenicum LZLC01	MmucoLZLC01_04162	5649	6059	Rifampin ADP-ribosyl transferase	0.8	2e-38	55.46%
M. aubagnense DSM45150	MAUBAG_00970	93429	93839	Rifampin ADP-ribosyl transferase	0.82	8e-40	54.10%
